# Supplementary material for: Exploring prognosis and therapeutic strategies for HBV-HCC patients based on disulfidptosis-related genes
Source: Front Genet. 2025 Jan 15;15:1522484. doi: 10.3389/fgene.2024.1522484 (PMC11774838; doi:10.3389/fgene.2024.1522484)
Supplement: Supplementary file 1 [file DataSheet3.csv]

Time	Sensitivity.t.1	Sensitivity.t.3	Sensitivity.t.5	Specificity.t.1	Specificity.t.3	Specificity.t.5	Precision.t.1	Precision.t.3	Precision.t.5	PLR.t.1	PLR.t.3	PLR.t.5	NLR.t.1	NLR.t.3	NLR.t.5	Youden_Index.t.1	Youden_Index.t.3	Youden_Index.t.5	Model
1	0	0	0	1	1	1	NA	NA	NA	NA	NA	NA	1	1	1	0	0	0	Model 1 (BHDRGs)
3	0	0	0	0.993103448	1	1	0	NA	NA	0	NA	NA	1.006944444	1	1	-0.006896552	0	0	Model 1 (BHDRGs)
5	0.022322563	0.015262457	0.011332991	0.993103448	1	1	0.763971232	1	1	3.236771673	Inf	Inf	0.984466863	0.984737543	0.988667009	0.015426012	0.015262457	0.011332991	Model 1 (BHDRGs)
1	0.022322563	0.015262457	0.011332991	0.986206897	1	1	0.618085316	1	1	1.618385837	Inf	Inf	0.991351247	0.984737543	0.988667009	0.00852946	0.015262457	0.011332991	Model 1 (BHDRGs)
3	0.022322563	0.036521646	0.027118796	0.979310345	1	1	0.51898191	1	1	1.078923891	Inf	Inf	0.998332594	0.963478354	0.972881204	0.001632908	0.036521646	0.027118796	Model 1 (BHDRGs)
5	0.022322563	0.036521646	0.027118796	0.972413793	1	1	0.447267348	1	1	0.809192918	Inf	Inf	1.005412967	0.963478354	0.972881204	-0.005263644	0.036521646	0.027118796	Model 1 (BHDRGs)
1	0.044417333	0.051628356	0.038336138	0.972413793	1	1	0.616877076	1	1	1.610128334	Inf	Inf	0.982691395	0.948371644	0.961663862	0.016831126	0.051628356	0.038336138	Model 1 (BHDRGs)
3	0.066624832	0.06681214	0.049610711	0.972413793	1	1	0.707187106	1	1	2.415150155	Inf	Inf	0.959853896	0.93318786	0.950389289	0.039038625	0.06681214	0.049610711	Model 1 (BHDRGs)
5	0.066624832	0.06681214	0.049610711	0.972413793	1	1	0.707187106	1	1	2.415150155	Inf	Inf	0.959853896	0.93318786	0.950389289	0.039038625	0.06681214	0.049610711	Model 1 (BHDRGs)
1	0.090592257	0.083199228	0.061778785	0.972413793	1	1	0.766571623	1	1	3.283969303	Inf	Inf	0.935206545	0.916800772	0.938221215	0.06300605	0.083199228	0.061778785	Model 1 (BHDRGs)
3	0.113034834	0.098543742	0.073172705	0.972413793	1	1	0.803825894	1	1	4.097512721	Inf	Inf	0.912127299	0.901456258	0.926827295	0.085448627	0.098543742	0.073172705	Model 1 (BHDRGs)
5	0.135979746	0.114231714	0.084821658	0.972413793	1	1	0.831345054	1	1	4.929265797	Inf	Inf	0.888531467	0.885768286	0.915178342	0.108393539	0.114231714	0.084821658	Model 1 (BHDRGs)
1	0.15919146	0.130102104	0.096606063	0.972413793	1	1	0.852304575	1	1	5.77069042	Inf	Inf	0.864661265	0.869897896	0.903393937	0.131605253	0.130102104	0.096606063	Model 1 (BHDRGs)
3	0.15919146	0.157604839	0.117027953	0.965517241	1	1	0.821954833	1	1	4.616552336	Inf	Inf	0.870837417	0.842395161	0.882972047	0.124708701	0.157604839	0.117027953	Model 1 (BHDRGs)
5	0.181514023	0.172867296	0.128360944	0.965517241	1	1	0.84035522	1	1	5.263906671	Inf	Inf	0.847717619	0.827132704	0.871639056	0.147031265	0.172867296	0.128360944	Model 1 (BHDRGs)
1	0.204458936	0.188555268	0.140009896	0.965517241	1	1	0.855685469	1	1	5.929309131	Inf	Inf	0.823953245	0.811444732	0.859990104	0.169976177	0.188555268	0.140009896	Model 1 (BHDRGs)
3	0.226781499	0.203817726	0.151342887	0.965517241	1	1	0.868015782	1	1	6.576663466	Inf	Inf	0.800833448	0.796182274	0.848657113	0.19229874	0.203817726	0.151342887	Model 1 (BHDRGs)
5	0.226781499	0.203817726	0.176999267	0.95862069	0.984615385	1	0.845692178	0.92981546	1	5.480552888	13.24815217	Inf	0.806594839	0.808622622	0.823000733	0.185402188	0.18843311	0.176999267	Model 1 (BHDRGs)
1	0.226781499	0.203817726	0.176999267	0.95862069	0.984615385	1	0.845692178	0.92981546	1	5.480552888	13.24815217	Inf	0.806594839	0.808622622	0.823000733	0.185402188	0.18843311	0.176999267	Model 1 (BHDRGs)
3	0.249993213	0.219688116	0.188783672	0.95862069	0.984615385	1	0.857984858	0.934553807	1	6.041502637	14.27972754	Inf	0.782381181	0.792504257	0.811216328	0.208613902	0.204303501	0.188783672	Model 1 (BHDRGs)
5	0.249993213	0.244419257	0.207147543	0.951724138	0.984615385	1	0.838146606	0.940783733	1	5.178430832	15.88725172	Inf	0.78805061	0.767386692	0.792852457	0.20171735	0.229034642	0.207147543	Model 1 (BHDRGs)
1	0.249993213	0.275458058	0.230195105	0.944827586	0.984615385	1	0.819205018	0.947103308	1	4.531126978	17.90477375	Inf	0.793802804	0.73586291	0.769804895	0.194820799	0.260073442	0.230195105	Model 1 (BHDRGs)
3	0.249993213	0.275458058	0.230195105	0.944827586	0.984615385	1	0.819205018	0.947103308	1	4.531126978	17.90477375	Inf	0.793802804	0.73586291	0.769804895	0.194820799	0.260073442	0.230195105	Model 1 (BHDRGs)
5	0.271873946	0.290418425	0.241303782	0.944827586	0.984615385	1	0.831300939	0.949691097	1	4.927715264	18.87719765	Inf	0.770644364	0.720668787	0.758696218	0.216701532	0.27503381	0.241303782	Model 1 (BHDRGs)
1	0.295684721	0.306698408	0.253392326	0.944827586	0.984615385	1	0.842749631	0.952234007	1	5.35928556	19.93539652	Inf	0.745443179	0.704134429	0.746607674	0.240512307	0.291313793	0.253392326	Model 1 (BHDRGs)
3	0.295684721	0.324657383	0.26672759	0.937931034	0.984615385	1	0.826503631	0.95475672	1	4.763809386	21.1027299	Inf	0.750924379	0.685894845	0.73327241	0.233615755	0.309272768	0.26672759	Model 1 (BHDRGs)
5	0.318896434	0.340527774	0.278511995	0.937931034	0.984615385	1	0.837074533	0.95677415	1	5.137775886	22.13430528	Inf	0.726176596	0.66977648	0.721488005	0.256827469	0.325143158	0.278511995	Model 1 (BHDRGs)
1	0.318896434	0.340527774	0.314585528	0.931034483	0.969230769	1	0.822190558	0.917130409	1	4.623998297	11.06715264	Inf	0.731555682	0.680407853	0.685414472	0.249930917	0.309758543	0.314585528	Model 1 (BHDRGs)
3	0.318896434	0.340527774	0.314585528	0.924137931	0.953846154	1	0.807826637	0.880641221	1	4.203634816	7.378101759	Inf	0.737015052	0.691382173	0.685414472	0.243034365	0.294373927	0.314585528	Model 1 (BHDRGs)
5	0.318896434	0.340527774	0.314585528	0.924137931	0.953846154	1	0.807826637	0.880641221	1	4.203634816	7.378101759	Inf	0.737015052	0.691382173	0.685414472	0.243034365	0.294373927	0.314585528	Model 1 (BHDRGs)
1	0.318896434	0.340527774	0.314585528	0.917241379	0.953846154	1	0.793955984	0.880641221	1	3.853331914	7.378101759	Inf	0.742556519	0.691382173	0.685414472	0.236137814	0.294373927	0.314585528	Model 1 (BHDRGs)
3	0.341460982	0.355955681	0.326041372	0.917241379	0.953846154	1	0.804915614	0.88522071	1	4.125986864	7.712373094	Inf	0.717956072	0.675207754	0.673958628	0.258702361	0.309801835	0.326041372	Model 1 (BHDRGs)
5	0.341460982	0.355955681	0.326041372	0.910344828	0.953846154	1	0.792039404	0.88522071	1	3.808603259	7.712373094	Inf	0.723395134	0.675207754	0.673958628	0.251805809	0.309801835	0.326041372	Model 1 (BHDRGs)
1	0.341460982	0.355955681	0.326041372	0.903448276	0.953846154	1	0.779568668	0.88522071	1	3.536560169	7.712373094	Inf	0.728917234	0.675207754	0.673958628	0.244909258	0.309801835	0.326041372	Model 1 (BHDRGs)
3	0.364276262	0.371555021	0.337624512	0.903448276	0.953846154	1	0.790482073	0.889507143	1	3.772861285	8.050358782	Inf	0.703663679	0.658853607	0.662375488	0.267724538	0.325401175	0.337624512	Model 1 (BHDRGs)
5	0.364276262	0.371555021	0.337624512	0.896551724	0.953846154	1	0.778826494	0.889507143	1	3.521337199	8.050358782	Inf	0.709076477	0.658853607	0.662375488	0.260827986	0.325401175	0.337624512	Model 1 (BHDRGs)
1	0.364276262	0.371555021	0.337624512	0.896551724	0.953846154	1	0.778826494	0.889507143	1	3.521337199	8.050358782	Inf	0.709076477	0.658853607	0.662375488	0.260827986	0.325401175	0.337624512	Model 1 (BHDRGs)
3	0.364276262	0.371555021	0.337624512	0.889655172	0.938461538	0.966666667	0.767509641	0.857909518	0.91014253	3.301253625	6.037769086	10.12873535	0.714573194	0.669654486	0.685216023	0.253931434	0.310016559	0.304291178	Model 1 (BHDRGs)
5	0.386371032	0.386661731	0.348841853	0.889655172	0.938461538	0.966666667	0.777851209	0.862698717	0.912779965	3.501487478	6.283253122	10.4652556	0.689737987	0.653557172	0.673611876	0.276026205	0.325123269	0.31550852	Model 1 (BHDRGs)
1	0.386371032	0.386661731	0.348841853	0.882758621	0.938461538	0.966666667	0.767199186	0.862698717	0.912779965	3.295517627	6.283253122	10.4652556	0.695126565	0.653557172	0.673611876	0.269129653	0.325123269	0.31550852	Model 1 (BHDRGs)
3	0.386371032	0.386661731	0.348841853	0.875862069	0.938461538	0.966666667	0.756834963	0.862698717	0.912779965	3.112433314	6.283253122	10.4652556	0.700600003	0.653557172	0.673611876	0.262233101	0.325123269	0.31550852	Model 1 (BHDRGs)
5	0.386371032	0.386661731	0.348841853	0.875862069	0.938461538	0.966666667	0.756834963	0.862698717	0.912779965	3.112433314	6.283253122	10.4652556	0.700600003	0.653557172	0.673611876	0.262233101	0.325123269	0.31550852	Model 1 (BHDRGs)
1	0.409582746	0.402532121	0.360626259	0.875862069	0.938461538	0.966666667	0.767410302	0.867394177	0.915388954	3.299416564	6.541146966	10.81878776	0.67409844	0.636646101	0.661421112	0.285444815	0.340993659	0.327292925	Model 1 (BHDRGs)
3	0.43279446	0.418402511	0.372410664	0.875862069	0.938461538	0.966666667	0.777104128	0.871779104	0.917846392	3.486399813	6.799040809	11.17231992	0.647596877	0.619735029	0.649230348	0.308656529	0.35686405	0.339077331	Model 1 (BHDRGs)
5	0.43279446	0.418402511	0.372410664	0.875862069	0.938461538	0.966666667	0.777104128	0.871779104	0.917846392	3.486399813	6.799040809	11.17231992	0.647596877	0.619735029	0.649230348	0.308656529	0.35686405	0.339077331	Model 1 (BHDRGs)
1	0.43279446	0.4426018	0.390379612	0.868965517	0.938461538	0.966666667	0.767598871	0.877933849	0.921330387	3.302905086	7.19227925	11.71138837	0.652736535	0.593948902	0.63064178	0.301759977	0.381063338	0.357046279	Model 1 (BHDRGs)
3	0.45560974	0.458201139	0.401962751	0.868965517	0.938461538	0.966666667	0.776637223	0.881597513	0.923423769	3.477021698	7.445768516	12.05888254	0.626480855	0.577326655	0.618659223	0.324575257	0.396662678	0.368629418	Model 1 (BHDRGs)
5	0.479736947	0.474697474	0.414211946	0.868965517	0.938461538	0.966666667	0.785460687	0.885239952	0.92551964	3.661150388	7.713833958	12.42635838	0.598715418	0.559748593	0.605987642	0.348702465	0.413159013	0.380878613	Model 1 (BHDRGs)
1	0.501831717	0.489804184	0.425429288	0.868965517	0.938461538	0.966666667	0.792950733	0.888384361	0.927340782	3.82976837	7.959317994	12.76287863	0.573288897	0.543651279	0.594383496	0.370797235	0.428265723	0.392095954	Model 1 (BHDRGs)
3	0.501831717	0.489804184	0.425429288	0.862068966	0.938461538	0.966666667	0.784402837	0.888384361	0.927340782	3.638279951	7.959317994	12.76287863	0.577875208	0.543651279	0.594383496	0.363900683	0.428265723	0.392095954	Model 1 (BHDRGs)
5	0.525043431	0.505674575	0.437213693	0.862068966	0.938461538	0.966666667	0.791951211	0.891507322	0.929160463	3.806564876	8.217211837	13.11641079	0.55094962	0.526740207	0.582192731	0.387112397	0.444136113	0.40388036	Model 1 (BHDRGs)
1	0.525043431	0.505674575	0.437213693	0.855172414	0.923076923	0.933333333	0.783797802	0.86796535	0.867693461	3.625299882	6.57376947	6.558205394	0.555392762	0.535519211	0.602985329	0.380215845	0.428751498	0.370547026	Model 1 (BHDRGs)
3	0.548255145	0.521544965	0.448998098	0.855172414	0.923076923	0.933333333	0.79103853	0.871466692	0.870717041	3.785571239	6.780084544	6.734971473	0.528250032	0.518326288	0.59035918	0.403427559	0.444621888	0.382331432	Model 1 (BHDRGs)
5	0.548255145	0.521544965	0.448998098	0.855172414	0.923076923	0.933333333	0.79103853	0.871466692	0.870717041	3.785571239	6.780084544	6.734971473	0.528250032	0.518326288	0.59035918	0.403427559	0.444621888	0.382331432	Model 1 (BHDRGs)
1	0.548255145	0.521544965	0.448998098	0.848275862	0.923076923	0.933333333	0.783244816	0.871466692	0.870717041	3.613499819	6.780084544	6.734971473	0.532544748	0.518326288	0.59035918	0.396531007	0.444621888	0.382331432	Model 1 (BHDRGs)
3	0.548255145	0.521544965	0.448998098	0.84137931	0.923076923	0.933333333	0.77560318	0.871466692	0.870717041	3.456391131	6.780084544	6.734971473	0.536909869	0.518326288	0.59035918	0.389634455	0.444621888	0.382331432	Model 1 (BHDRGs)
5	0.548255145	0.521544965	0.448998098	0.84137931	0.923076923	0.933333333	0.77560318	0.871466692	0.870717041	3.456391131	6.780084544	6.734971473	0.536909869	0.518326288	0.59035918	0.389634455	0.444621888	0.382331432	Model 1 (BHDRGs)
1	0.571466859	0.537415355	0.460782504	0.84137931	0.923076923	0.933333333	0.78273744	0.874787132	0.873605514	3.602725848	6.986399619	6.911737553	0.509322176	0.501133365	0.577733032	0.412846169	0.460492278	0.394115837	Model 1 (BHDRGs)
3	0.594155387	0.552928032	0.472301292	0.84137931	0.923076923	0.933333333	0.789285693	0.877871014	0.876306809	3.745762224	7.188064413	7.084519378	0.482356302	0.484327966	0.565391473	0.435534698	0.476004955	0.405634625	Model 1 (BHDRGs)
5	0.594155387	0.552928032	0.472301292	0.834482759	0.907692308	0.9	0.782120304	0.856939582	0.825266863	3.589688798	5.990053677	4.723012918	0.486342718	0.492536914	0.586331898	0.428638146	0.460620339	0.372301292	Model 1 (BHDRGs)
1	0.616477951	0.568190489	0.483634282	0.834482759	0.907692308	0.9	0.788339822	0.86024535	0.828659825	3.724554285	6.155396966	4.836342824	0.459592539	0.475722342	0.573739686	0.450960709	0.475882797	0.383634282	Model 1 (BHDRGs)
3	0.616477951	0.568190489	0.513818259	0.827586207	0.892307692	0.9	0.781448095	0.840664227	0.837085329	3.575572113	5.276054542	5.138182594	0.463422476	0.483924452	0.540201934	0.444064157	0.460498181	0.413818259	Model 1 (BHDRGs)
5	0.616477951	0.568190489	0.544002236	0.820689655	0.876923077	0.9	0.77467582	0.821954687	0.844721036	3.438050109	4.616547725	5.440022364	0.467316783	0.492414354	0.506664182	0.437167606	0.445113566	0.444002236	Model 1 (BHDRGs)
1	0.63983565	0.584160693	0.555860758	0.820689655	0.876923077	0.9	0.781100871	0.825975146	0.847528612	3.568314201	4.746305633	5.558607575	0.438855721	0.474202718	0.493488047	0.460525305	0.46108377	0.455860758	Model 1 (BHDRGs)
3	0.663492807	0.600335644	0.567871311	0.820689655	0.876923077	0.9	0.787245284	0.829866208	0.850270556	3.700248346	4.877727105	5.678713109	0.410029773	0.455757599	0.480142988	0.484182462	0.477258721	0.467871311	Model 1 (BHDRGs)
5	0.663492807	0.600335644	0.567871311	0.813793103	0.861538462	0.9	0.780855641	0.812585183	0.850270556	3.563202111	4.335757426	5.678713109	0.413504602	0.463896128	0.480142988	0.47728591	0.461874105	0.467871311	Model 1 (BHDRGs)
1	0.663492807	0.600335644	0.567871311	0.806896552	0.846153846	0.9	0.774568886	0.796009193	0.850270556	3.435944893	3.902181684	5.678713109	0.417038829	0.472330603	0.480142988	0.470389359	0.44648949	0.467871311	Model 1 (BHDRGs)
3	0.663492807	0.600335644	0.567871311	0.8	0.830769231	0.866666667	0.768382552	0.780095952	0.809851041	3.317464035	3.547437894	4.259034832	0.420633991	0.481077466	0.498610026	0.463492807	0.431104874	0.434537978	Model 1 (BHDRGs)
5	0.663492807	0.600335644	0.567871311	0.793103448	0.830769231	0.866666667	0.762294254	0.780095952	0.809851041	3.2068819	3.547437894	4.259034832	0.424291678	0.481077466	0.498610026	0.456596255	0.431104874	0.434537978	Model 1 (BHDRGs)
1	0.685478736	0.615367936	0.579033395	0.793103448	0.830769231	0.866666667	0.768150738	0.78430914	0.812830487	3.313147223	3.636265078	4.342750461	0.39657029	0.46298304	0.485730698	0.478582184	0.446137167	0.445700061	Model 1 (BHDRGs)
3	0.685478736	0.615367936	0.579033395	0.786206897	0.830769231	0.866666667	0.762259759	0.78430914	0.812830487	3.206271506	3.636265078	4.342750461	0.400048976	0.46298304	0.485730698	0.471685632	0.446137167	0.445700061	Model 1 (BHDRGs)
5	0.685478736	0.615367936	0.604275963	0.779310345	0.815384615	0.866666667	0.756458449	0.769225958	0.819235828	3.106075522	3.333242988	4.53206972	0.403589233	0.471718569	0.456604658	0.464789081	0.430752552	0.470942629	Model 1 (BHDRGs)
1	0.685478736	0.615367936	0.604275963	0.772413793	0.8	0.833333333	0.750744776	0.754711964	0.783814437	3.011952021	3.076839681	3.625655776	0.407192708	0.48079008	0.474868845	0.457892529	0.415367936	0.437609296	Model 1 (BHDRGs)
3	0.707801299	0.630630394	0.615608953	0.772413793	0.8	0.833333333	0.756693129	0.75921902	0.786946362	3.110036011	3.153151968	3.69365372	0.378292961	0.461712008	0.461269256	0.480215092	0.430630394	0.448942287	Model 1 (BHDRGs)
5	0.707801299	0.630630394	0.615608953	0.765517241	0.784615385	0.8	0.751154913	0.745412773	0.754784448	3.018564364	2.927926828	3.078044766	0.381701006	0.470765185	0.480488808	0.47331854	0.415245778	0.415608953	Model 1 (BHDRGs)
1	0.707801299	0.630630394	0.615608953	0.75862069	0.769230769	0.8	0.745697175	0.732099685	0.754784448	2.932319668	2.732731706	3.078044766	0.385171015	0.480180488	0.480488808	0.466421989	0.399861163	0.415608953	Model 1 (BHDRGs)
3	0.731013013	0.646500784	0.627393359	0.75862069	0.769230769	0.8	0.751767569	0.736946177	0.758277006	3.028482482	2.801503397	3.136966793	0.354573756	0.459548981	0.465758302	0.489633702	0.415731553	0.427393359	Model 1 (BHDRGs)
5	0.754224727	0.662371174	0.639177764	0.75862069	0.769230769	0.8	0.75755491	0.741620433	0.761671473	3.124645296	2.870275089	3.195888819	0.323976497	0.438917473	0.451027795	0.512845416	0.431601944	0.439177764	Model 1 (BHDRGs)
1	0.776319497	0.677477884	0.650395106	0.75862069	0.769230769	0.8	0.762818519	0.745918014	0.764815203	3.216180772	2.935737499	3.251975528	0.294851573	0.41927875	0.437006118	0.534940186	0.446708654	0.450395106	Model 1 (BHDRGs)
3	0.776319497	0.677477884	0.650395106	0.751724138	0.769230769	0.8	0.757683987	0.745918014	0.764815203	3.126842417	2.935737499	3.251975528	0.297556633	0.41927875	0.437006118	0.528043635	0.446708654	0.450395106	Model 1 (BHDRGs)
5	0.776319497	0.677477884	0.650395106	0.751724138	0.769230769	0.8	0.757683987	0.745918014	0.764815203	3.126842417	2.935737499	3.251975528	0.297556633	0.41927875	0.437006118	0.528043635	0.446708654	0.450395106	Model 1 (BHDRGs)
1	0.776319497	0.677477884	0.650395106	0.751724138	0.769230769	0.8	0.757683987	0.745918014	0.764815203	3.126842417	2.935737499	3.251975528	0.297556633	0.41927875	0.437006118	0.528043635	0.446708654	0.450395106	Model 1 (BHDRGs)
3	0.776319497	0.694547009	0.663069619	0.744827586	0.769230769	0.8	0.752618114	0.750605014	0.768268984	3.042333162	3.009703704	3.315348096	0.300311787	0.397088889	0.421162976	0.521147083	0.463777778	0.463069619	Model 1 (BHDRGs)
5	0.776319497	0.694547009	0.663069619	0.737931034	0.769230769	0.8	0.747619533	0.750605014	0.768268984	2.962271763	3.009703704	3.315348096	0.303118439	0.397088889	0.421162976	0.514250531	0.463777778	0.463069619	Model 1 (BHDRGs)
1	0.776319497	0.694547009	0.663069619	0.731034483	0.753846154	0.8	0.74268691	0.738329305	0.768268984	2.886316077	2.821597222	3.315348096	0.305978047	0.405192744	0.421162976	0.507353979	0.448393162	0.463069619	Model 1 (BHDRGs)
3	0.776319497	0.694547009	0.663069619	0.724137931	0.753846154	0.8	0.737818949	0.738329305	0.768268984	2.814158175	2.821597222	3.315348096	0.308892124	0.405192744	0.421162976	0.500457428	0.448393162	0.463069619	Model 1 (BHDRGs)
5	0.776319497	0.694547009	0.663069619	0.717241379	0.738461538	0.766666667	0.733014387	0.72644866	0.739700396	2.745520171	2.655620915	2.84172694	0.31186224	0.413634259	0.43947441	0.493560876	0.433008547	0.429736286	Model 1 (BHDRGs)
1	0.776319497	0.694547009	0.663069619	0.710344828	0.738461538	0.766666667	0.728271993	0.72644866	0.739700396	2.680150643	2.655620915	2.84172694	0.314890029	0.413634259	0.43947441	0.486664324	0.433008547	0.429736286	Model 1 (BHDRGs)
3	0.776319497	0.694547009	0.663069619	0.710344828	0.738461538	0.766666667	0.728271993	0.72644866	0.739700396	2.680150643	2.655620915	2.84172694	0.314890029	0.413634259	0.43947441	0.486664324	0.433008547	0.429736286	Model 1 (BHDRGs)
5	0.776319497	0.694547009	0.663069619	0.703448276	0.738461538	0.766666667	0.723590569	0.72644866	0.739700396	2.617821558	2.655620915	2.84172694	0.317977186	0.413634259	0.43947441	0.479767772	0.433008547	0.429736286	Model 1 (BHDRGs)
1	0.798305425	0.709579301	0.674231703	0.703448276	0.738461538	0.766666667	0.729141172	0.730683063	0.742901804	2.691960156	2.713097328	2.889564442	0.286722679	0.39327803	0.42491517	0.501753701	0.44804084	0.44089837	Model 1 (BHDRGs)
3	0.798305425	0.709579301	0.674231703	0.696551724	0.738461538	0.766666667	0.724577031	0.730683063	0.742901804	2.630779243	2.713097328	2.889564442	0.289561518	0.39327803	0.42491517	0.49485715	0.44804084	0.44089837	Model 1 (BHDRGs)
5	0.821517139	0.725449692	0.686016109	0.696551724	0.738461538	0.766666667	0.730259907	0.735013576	0.746197341	2.707272391	2.773778232	2.940069036	0.25623777	0.371786876	0.409544206	0.518068863	0.46391123	0.452682775	Model 1 (BHDRGs)
1	0.821517139	0.725449692	0.686016109	0.696551724	0.738461538	0.766666667	0.730259907	0.735013576	0.746197341	2.707272391	2.773778232	2.940069036	0.25623777	0.371786876	0.409544206	0.518068863	0.46391123	0.452682775	Model 1 (BHDRGs)
3	0.821517139	0.725449692	0.686016109	0.696551724	0.738461538	0.766666667	0.730259907	0.735013576	0.746197341	2.707272391	2.773778232	2.940069036	0.25623777	0.371786876	0.409544206	0.518068863	0.46391123	0.452682775	Model 1 (BHDRGs)
5	0.843724638	0.740633476	0.697290682	0.696551724	0.738461538	0.766666667	0.735481659	0.739028353	0.749272177	2.780456193	2.831833881	2.988388635	0.224355718	0.351225501	0.394838241	0.540276362	0.479095015	0.463957348	Model 1 (BHDRGs)
1	0.843724638	0.740633476	0.734313519	0.689655172	0.723076923	0.766666667	0.731086527	0.727854854	0.758865197	2.718668277	2.674509776	3.147057937	0.226599275	0.358698384	0.346547584	0.53337981	0.4637104	0.500980185	Model 1 (BHDRGs)
3	0.843724638	0.740633476	0.734313519	0.682758621	0.707692308	0.733333333	0.726743613	0.717014191	0.73359446	2.659566793	2.533746104	2.753675695	0.228888157	0.366496175	0.362299747	0.526483258	0.448325784	0.467646852	Model 1 (BHDRGs)
5	0.843724638	0.740633476	0.734313519	0.675862069	0.707692308	0.733333333	0.722451991	0.717014191	0.73359446	2.602980265	2.533746104	2.753675695	0.23122375	0.366496175	0.362299747	0.519586707	0.448325784	0.467646852	Model 1 (BHDRGs)
1	0.843724638	0.740633476	0.734313519	0.675862069	0.707692308	0.733333333	0.722451991	0.717014191	0.73359446	2.602980265	2.533746104	2.753675695	0.23122375	0.366496175	0.362299747	0.519586707	0.448325784	0.467646852	Model 1 (BHDRGs)
3	0.843724638	0.740633476	0.734313519	0.668965517	0.707692308	0.733333333	0.718210757	0.717014191	0.73359446	2.54875151	2.533746104	2.753675695	0.2336075	0.366496175	0.362299747	0.512690155	0.448325784	0.467646852	Model 1 (BHDRGs)
5	0.843724638	0.740633476	0.734313519	0.662068966	0.692307692	0.733333333	0.714019031	0.706491711	0.73359446	2.496736173	2.407058799	2.753675695	0.236040912	0.374640534	0.362299747	0.505793603	0.432941169	0.467646852	Model 1 (BHDRGs)
1	0.843724638	0.740633476	0.734313519	0.655172414	0.692307692	0.733333333	0.709875949	0.706491711	0.73359446	2.446801449	2.407058799	2.753675695	0.238525553	0.374640534	0.362299747	0.498897052	0.432941169	0.467646852	Model 1 (BHDRGs)
3	0.843724638	0.740633476	0.734313519	0.648275862	0.692307692	0.733333333	0.70578067	0.706491711	0.73359446	2.39882495	2.407058799	2.753675695	0.241063059	0.374640534	0.362299747	0.4920005	0.432941169	0.467646852	Model 1 (BHDRGs)
5	0.843724638	0.740633476	0.734313519	0.64137931	0.692307692	0.733333333	0.701732371	0.706491711	0.73359446	2.352693701	2.407058799	2.753675695	0.243655135	0.374640534	0.362299747	0.485103948	0.432941169	0.467646852	Model 1 (BHDRGs)
1	0.865710567	0.755665769	0.745475603	0.64137931	0.692307692	0.733333333	0.707088512	0.710640927	0.736532428	2.414000618	2.45591375	2.79553351	0.209375998	0.352927222	0.347078724	0.507089877	0.447973461	0.478808936	Model 1 (BHDRGs)
3	0.865710567	0.755665769	0.745475603	0.634482759	0.676923077	0.7	0.703127854	0.700506038	0.713049258	2.368453437	2.338965476	2.484918675	0.211651824	0.360948296	0.363606282	0.500193325	0.432588846	0.445475603	Model 1 (BHDRGs)
5	0.865710567	0.755665769	0.745475603	0.627586207	0.661538462	0.7	0.699211319	0.690656164	0.713049258	2.324593188	2.232648863	2.484918675	0.213977669	0.369342442	0.363606282	0.493296773	0.417204231	0.445475603	Model 1 (BHDRGs)
1	0.865710567	0.755665769	0.745475603	0.620689655	0.661538462	0.7	0.695338174	0.690656164	0.713049258	2.282327857	2.232648863	2.484918675	0.216355198	0.369342442	0.363606282	0.486400222	0.417204231	0.445475603	Model 1 (BHDRGs)
3	0.865710567	0.755665769	0.745475603	0.613793103	0.646153846	0.666666667	0.691507701	0.681079449	0.691017267	2.241572003	2.135577174	2.236426808	0.218786156	0.37813631	0.381786596	0.47950367	0.401819615	0.412142269	Model 1 (BHDRGs)
5	0.865710567	0.755665769	0.745475603	0.606896552	0.646153846	0.666666667	0.687719199	0.681079449	0.691017267	2.202246178	2.135577174	2.236426808	0.221272362	0.37813631	0.381786596	0.472607118	0.401819615	0.412142269	Model 1 (BHDRGs)
1	0.865710567	0.755665769	0.745475603	0.606896552	0.646153846	0.666666667	0.687719199	0.681079449	0.691017267	2.202246178	2.135577174	2.236426808	0.221272362	0.37813631	0.381786596	0.472607118	0.401819615	0.412142269	Model 1 (BHDRGs)
3	0.887696495	0.770698062	0.756637686	0.606896552	0.646153846	0.666666667	0.693079743	0.685342605	0.694181472	2.258175295	2.17805974	2.269913059	0.185045547	0.354872047	0.36504347	0.494593047	0.416851908	0.423304353	Model 1 (BHDRGs)
5	0.887696495	0.770698062	0.756637686	0.606896552	0.646153846	0.666666667	0.693079743	0.685342605	0.694181472	2.258175295	2.17805974	2.269913059	0.185045547	0.354872047	0.36504347	0.494593047	0.416851908	0.423304353	Model 1 (BHDRGs)
1	0.910385024	0.786210738	0.768156475	0.606896552	0.646153846	0.666666667	0.698421999	0.689624126	0.697379557	2.315891728	2.221899912	2.304469424	0.14766104	0.330864334	0.347765288	0.517281576	0.432364584	0.434823141	Model 1 (BHDRGs)
3	0.910385024	0.786210738	0.768156475	0.6	0.646153846	0.666666667	0.694746206	0.689624126	0.697379557	2.27596256	2.221899912	2.304469424	0.149358293	0.330864334	0.347765288	0.510385024	0.432364584	0.434823141	Model 1 (BHDRGs)
5	0.932479794	0.801317448	0.779373817	0.6	0.646153846	0.666666667	0.699807831	0.693683082	0.700430312	2.331199485	2.264592788	2.33812145	0.112533676	0.307484902	0.330939275	0.532479794	0.447471294	0.446040483	Model 1 (BHDRGs)
1	0.932479794	0.801317448	0.779373817	0.593103448	0.630769231	0.666666667	0.696204466	0.684565946	0.700430312	2.29168763	2.170234755	2.33812145	0.113842208	0.314984533	0.330939275	0.525583242	0.432086679	0.446040483	Model 1 (BHDRGs)
3	0.932479794	0.801317448	0.779373817	0.593103448	0.630769231	0.666666667	0.696204466	0.684565946	0.700430312	2.29168763	2.170234755	2.33812145	0.113842208	0.314984533	0.330939275	0.525583242	0.432086679	0.446040483	Model 1 (BHDRGs)
5	0.932479794	0.820611501	0.79370043	0.586206897	0.630769231	0.666666667	0.69263802	0.689680911	0.704238378	2.253492836	2.222489483	2.381101289	0.115181528	0.2843964	0.309449356	0.518686691	0.451380732	0.460367096	Model 1 (BHDRGs)
1	0.932479794	0.820611501	0.79370043	0.579310345	0.630769231	0.666666667	0.689107927	0.689680911	0.704238378	2.21655033	2.222489483	2.381101289	0.116552736	0.2843964	0.309449356	0.511790139	0.451380732	0.460367096	Model 1 (BHDRGs)
3	0.932479794	0.820611501	0.79370043	0.572413793	0.615384615	0.633333333	0.685613635	0.680877195	0.684008046	2.180799519	2.133589903	2.164637535	0.117956986	0.29150631	0.325736164	0.504893587	0.435996117	0.427033763	Model 1 (BHDRGs)
5	0.932479794	0.820611501	0.79370043	0.565517241	0.6	0.633333333	0.682154601	0.672295403	0.684008046	2.146183653	2.051528753	2.164637535	0.119395486	0.298980831	0.325736164	0.497997036	0.420611501	0.427033763	Model 1 (BHDRGs)
1	0.932479794	0.838990319	0.807347443	0.55862069	0.6	0.633333333	0.678730294	0.677156477	0.68768121	2.112649534	2.097475797	2.201856664	0.120869504	0.268349468	0.304188247	0.491100484	0.438990319	0.440680777	Model 1 (BHDRGs)
3	0.954465723	0.854022612	0.818509527	0.55862069	0.6	0.633333333	0.683790607	0.681026485	0.690622653	2.162461404	2.135056529	2.232298711	0.081511977	0.243295647	0.286563904	0.513086413	0.454022612	0.451842861	Model 1 (BHDRGs)
5	0.977677437	0.869893002	0.830293933	0.55862069	0.6	0.633333333	0.688962889	0.685012832	0.693668558	2.215050443	2.174732505	2.264437998	0.039960144	0.216844997	0.267956948	0.536298126	0.469893002	0.463627266	Model 1 (BHDRGs)
1	0.977677437	0.869893002	0.830293933	0.551724138	0.584615385	0.633333333	0.685630755	0.676813313	0.693668558	2.180972743	2.094186856	2.264437998	0.040459646	0.222551444	0.267956948	0.529401575	0.454508387	0.463627266	Model 1 (BHDRGs)
3	0.977677437	0.869893002	0.830293933	0.544827586	0.584615385	0.633333333	0.682330697	0.676813313	0.693668558	2.147927702	2.094186856	2.264437998	0.040971793	0.222551444	0.267956948	0.522505023	0.454508387	0.463627266	Model 1 (BHDRGs)
5	0.977677437	0.895476941	0.84929104	0.537931034	0.584615385	0.633333333	0.679062254	0.683120911	0.698454424	2.11586908	2.155777821	2.316248291	0.041497073	0.178789443	0.237961516	0.515608471	0.480092326	0.482624373	Model 1 (BHDRGs)
1	0.977677437	0.895476941	0.84929104	0.531034483	0.569230769	0.6	0.675824974	0.675196626	0.679818403	2.084753358	2.078785756	2.1232276	0.042035996	0.18362159	0.2511816	0.508711919	0.46470771	0.44929104	Model 1 (BHDRGs)
3	0.977677437	0.895476941	0.84929104	0.524137931	0.553846154	0.6	0.672618414	0.667454079	0.679818403	2.054539541	2.007103489	2.1232276	0.042589101	0.18872219	0.2511816	0.501815368	0.449323095	0.44929104	Model 1 (BHDRGs)
5	0.977677437	0.895476941	0.84929104	0.517241379	0.538461538	0.566666667	0.669442138	0.659887087	0.662151022	2.025188976	1.940200039	1.9599024	0.043156956	0.194114252	0.265956988	0.494918816	0.43393848	0.415957707	Model 1 (BHDRGs)
1	0.977677437	0.895476941	0.84929104	0.510344828	0.538461538	0.566666667	0.66629572	0.659887087	0.662151022	1.996665188	1.940200039	1.9599024	0.043740158	0.194114252	0.265956988	0.488022264	0.43393848	0.415957707	Model 1 (BHDRGs)
3	0.977677437	0.913573008	0.8627281	0.503448276	0.538461538	0.566666667	0.66317874	0.664362874	0.665653709	1.968933727	1.979408183	1.990911	0.044339338	0.160507271	0.24224453	0.481125713	0.452034546	0.429394766	Model 1 (BHDRGs)
5	0.977677437	0.913573008	0.8627281	0.503448276	0.538461538	0.566666667	0.66317874	0.664362874	0.665653709	1.968933727	1.979408183	1.990911	0.044339338	0.160507271	0.24224453	0.481125713	0.452034546	0.429394766	Model 1 (BHDRGs)
1	0.977677437	0.913573008	0.8627281	0.496551724	0.538461538	0.566666667	0.660090787	0.664362874	0.665653709	1.941962032	1.979408183	1.990911	0.044955162	0.160507271	0.24224453	0.474229161	0.452034546	0.429394766	Model 1 (BHDRGs)
3	0.977677437	0.913573008	0.8627281	0.489655172	0.538461538	0.566666667	0.657031457	0.664362874	0.665653709	1.915719302	1.979408183	1.990911	0.045588333	0.160507271	0.24224453	0.467332609	0.452034546	0.429394766	Model 1 (BHDRGs)
5	0.977677437	0.913573008	0.8627281	0.482758621	0.523076923	0.566666667	0.654000355	0.657012283	0.665653709	1.890176378	1.915556306	1.990911	0.046239595	0.165228074	0.24224453	0.460436057	0.436649931	0.429394766	Model 1 (BHDRGs)
1	0.977677437	0.913573008	0.8627281	0.475862069	0.507692308	0.533333333	0.650997092	0.649822569	0.648963063	1.865305636	1.855695172	1.848703071	0.046909734	0.170234985	0.257384813	0.453539506	0.421265315	0.396061433	Model 1 (BHDRGs)
3	0.977677437	0.913573008	0.8627281	0.468965517	0.507692308	0.533333333	0.648021285	0.649822569	0.648963063	1.841080887	1.855695172	1.848703071	0.047599583	0.170234985	0.257384813	0.446642954	0.421265315	0.396061433	Model 1 (BHDRGs)
5	0.977677437	0.913573008	0.8627281	0.468965517	0.507692308	0.533333333	0.648021285	0.649822569	0.648963063	1.841080887	1.855695172	1.848703071	0.047599583	0.170234985	0.257384813	0.446642954	0.421265315	0.396061433	Model 1 (BHDRGs)
1	0.977677437	0.913573008	0.8627281	0.462068966	0.492307692	0.5	0.64507256	0.642788505	0.633088949	1.817477286	1.799461985	1.7254562	0.048310025	0.175554828	0.2745438	0.439746402	0.4058807	0.3627281	Model 1 (BHDRGs)
3	0.977677437	0.913573008	0.8627281	0.462068966	0.492307692	0.5	0.64507256	0.642788505	0.633088949	1.817477286	1.799461985	1.7254562	0.048310025	0.175554828	0.2745438	0.439746402	0.4058807	0.3627281	Model 1 (BHDRGs)
5	0.977677437	0.913573008	0.8627281	0.455172414	0.492307692	0.5	0.642150549	0.642788505	0.633088949	1.794471245	1.799461985	1.7254562	0.049041995	0.175554828	0.2745438	0.432849851	0.4058807	0.3627281	Model 1 (BHDRGs)
1	0.977677437	0.913573008	0.8627281	0.455172414	0.492307692	0.5	0.642150549	0.642788505	0.633088949	1.794471245	1.799461985	1.7254562	0.049041995	0.175554828	0.2745438	0.432849851	0.4058807	0.3627281	Model 1 (BHDRGs)
3	0.977677437	0.913573008	0.8627281	0.448275862	0.476923077	0.466666667	0.639254891	0.635905093	0.617972877	1.772040354	1.746536632	1.617615187	0.049796487	0.181217887	0.294154072	0.425953299	0.390496085	0.329394766	Model 1 (BHDRGs)
5	0.977677437	0.913573008	0.8627281	0.44137931	0.461538462	0.466666667	0.63638523	0.629167543	0.617972877	1.750163313	1.696635586	1.617615187	0.050574557	0.187258483	0.294154072	0.419056747	0.375111469	0.329394766	Model 1 (BHDRGs)
1	0.977677437	0.913573008	0.8627281	0.434482759	0.446153846	0.433333333	0.633541218	0.622571268	0.603561815	1.728819858	1.649506819	1.522461353	0.051377328	0.193715672	0.316781308	0.412160195	0.359726854	0.296061433	Model 1 (BHDRGs)
3	0.977677437	0.913573008	0.8627281	0.427586207	0.430769231	0.433333333	0.630722514	0.61611187	0.603561815	1.707990703	1.604925554	1.522461353	0.052205995	0.200634089	0.316781308	0.405263644	0.344342238	0.296061433	Model 1 (BHDRGs)
5	0.977677437	0.913573008	0.8627281	0.420689655	0.415384615	0.4	0.627928779	0.609785133	0.589807566	1.68765748	1.562690671	1.437880166	0.053061831	0.208064982	0.343179751	0.398367092	0.328957623	0.2627281	Model 1 (BHDRGs)
1	0.977677437	0.913573008	0.8627281	0.413793103	0.415384615	0.4	0.625159685	0.609785133	0.589807566	1.667802686	1.562690671	1.437880166	0.053946195	0.208064982	0.343179751	0.39147054	0.328957623	0.2627281	Model 1 (BHDRGs)
3	0.977677437	0.913573008	0.8627281	0.406896552	0.4	0.366666667	0.622414906	0.603587011	0.576666226	1.648409632	1.522621679	1.362202263	0.054860537	0.216067481	0.37437791	0.384573988	0.313573008	0.229394766	Model 1 (BHDRGs)
5	0.977677437	0.913573008	0.8627281	0.406896552	0.4	0.366666667	0.622414906	0.603587011	0.576666226	1.648409632	1.522621679	1.362202263	0.054860537	0.216067481	0.37437791	0.384573988	0.313573008	0.229394766	Model 1 (BHDRGs)
1	0.977677437	0.913573008	0.8627281	0.406896552	0.4	0.366666667	0.622414906	0.603587011	0.576666226	1.648409632	1.522621679	1.362202263	0.054860537	0.216067481	0.37437791	0.384573988	0.313573008	0.229394766	Model 1 (BHDRGs)
3	0.977677437	0.913573008	0.8627281	0.4	0.384615385	0.366666667	0.619694124	0.597513622	0.576666226	1.629462395	1.484556137	1.362202263	0.055806408	0.22471018	0.37437791	0.377677437	0.298188392	0.229394766	Model 1 (BHDRGs)
5	0.977677437	0.913573008	0.8627281	0.393103448	0.384615385	0.366666667	0.616997025	0.597513622	0.576666226	1.610945776	1.484556137	1.362202263	0.056785468	0.22471018	0.37437791	0.370780885	0.298188392	0.229394766	Model 1 (BHDRGs)
1	0.977677437	0.913573008	0.8627281	0.386206897	0.384615385	0.366666667	0.614323302	0.597513622	0.576666226	1.592845262	1.484556137	1.362202263	0.057799494	0.22471018	0.37437791	0.363884333	0.298188392	0.229394766	Model 1 (BHDRGs)
3	0.977677437	0.930885977	0.875583678	0.379310345	0.384615385	0.366666667	0.611672651	0.6020201	0.580272919	1.575146981	1.512689712	1.382500544	0.058850394	0.179696461	0.339317242	0.356987782	0.315501361	0.242250345	Model 1 (BHDRGs)
5	1	0.946148434	0.886916668	0.379310345	0.384615385	0.366666667	0.617021277	0.605909964	0.583401853	1.611111111	1.537491205	1.40039474	0	0.140014072	0.308409086	0.379310345	0.330763819	0.253583335	Model 1 (BHDRGs)
1	1	0.946148434	0.886916668	0.372413793	0.384615385	0.366666667	0.61440678	0.605909964	0.583401853	1.593406593	1.537491205	1.40039474	0	0.140014072	0.308409086	0.372413793	0.330763819	0.253583335	Model 1 (BHDRGs)
3	1	0.946148434	0.886916668	0.365517241	0.369230769	0.366666667	0.611814346	0.599998627	0.583401853	1.576086957	1.49999142	1.40039474	0	0.145847991	0.308409086	0.365517241	0.315379203	0.253583335	Model 1 (BHDRGs)
5	1	0.946148434	0.886916668	0.35862069	0.353846154	0.366666667	0.609243697	0.594201519	0.583401853	1.559139785	1.464277338	1.40039474	0	0.152189208	0.308409086	0.35862069	0.299994588	0.253583335	Model 1 (BHDRGs)
1	1	0.964971901	0.900893852	0.351724138	0.353846154	0.366666667	0.606694561	0.598942635	0.587197164	1.542553191	1.493408894	1.422463977	0	0.098992455	0.270289495	0.351724138	0.318818054	0.267560519	Model 1 (BHDRGs)
3	1	0.964971901	0.900893852	0.344827586	0.353846154	0.366666667	0.604166667	0.598942635	0.587197164	1.526315789	1.493408894	1.422463977	0	0.098992455	0.270289495	0.344827586	0.318818054	0.267560519	Model 1 (BHDRGs)
5	1	0.964971901	0.900893852	0.337931034	0.353846154	0.366666667	0.601659751	0.598942635	0.587197164	1.510416667	1.493408894	1.422463977	0	0.098992455	0.270289495	0.337931034	0.318818054	0.267560519	Model 1 (BHDRGs)
1	1	0.964971901	0.900893852	0.331034483	0.353846154	0.366666667	0.599173554	0.598942635	0.587197164	1.494845361	1.493408894	1.422463977	0	0.098992455	0.270289495	0.331034483	0.318818054	0.267560519	Model 1 (BHDRGs)
3	1	0.964971901	0.900893852	0.324137931	0.338461538	0.333333333	0.596707819	0.593277438	0.574710731	1.479591837	1.458678454	1.351340778	0	0.103492112	0.297318444	0.324137931	0.303433439	0.234227185	Model 1 (BHDRGs)
5	1	0.964971901	0.937916689	0.317241379	0.323076923	0.333333333	0.594262295	0.587718407	0.584523506	1.464646465	1.425526671	1.406875034	0	0.108420308	0.186249933	0.317241379	0.288048824	0.271250022	Model 1 (BHDRGs)
1	1	0.964971901	0.937916689	0.310344828	0.307692308	0.333333333	0.591836735	0.582262585	0.584523506	1.45	1.393848301	1.406875034	0	0.113841323	0.186249933	0.310344828	0.272664208	0.271250022	Model 1 (BHDRGs)
3	1	0.964971901	0.937916689	0.303448276	0.307692308	0.333333333	0.589430894	0.582262585	0.584523506	1.435643564	1.393848301	1.406875034	0	0.113841323	0.186249933	0.303448276	0.272664208	0.271250022	Model 1 (BHDRGs)
5	1	0.982930876	0.951251953	0.296551724	0.307692308	0.333333333	0.587044534	0.586740835	0.587947961	1.421568627	1.419789043	1.426877929	0	0.055474654	0.146244141	0.296551724	0.290623183	0.284585286	Model 1 (BHDRGs)
1	1	0.982930876	0.951251953	0.289655172	0.307692308	0.333333333	0.584677419	0.586740835	0.587947961	1.40776699	1.419789043	1.426877929	0	0.055474654	0.146244141	0.289655172	0.290623183	0.284585286	Model 1 (BHDRGs)
3	1	0.982930876	0.951251953	0.282758621	0.307692308	0.333333333	0.582329317	0.586740835	0.587947961	1.394230769	1.419789043	1.426877929	0	0.055474654	0.146244141	0.282758621	0.290623183	0.284585286	Model 1 (BHDRGs)
5	1	0.982930876	0.951251953	0.275862069	0.307692308	0.333333333	0.58	0.586740835	0.587947961	1.380952381	1.419789043	1.426877929	0	0.055474654	0.146244141	0.275862069	0.290623183	0.284585286	Model 1 (BHDRGs)
1	1	0.982930876	0.951251953	0.268965517	0.292307692	0.3	0.577689243	0.581401512	0.57607923	1.367924528	1.388924064	1.358931361	0	0.058394373	0.16249349	0.268965517	0.275238568	0.251251953	Model 1 (BHDRGs)
3	1	0.982930876	0.951251953	0.262068966	0.292307692	0.3	0.575396825	0.581401512	0.57607923	1.355140187	1.388924064	1.358931361	0	0.058394373	0.16249349	0.262068966	0.275238568	0.251251953	Model 1 (BHDRGs)
5	1	0.982930876	0.951251953	0.255172414	0.276923077	0.266666667	0.57312253	0.576158489	0.564680198	1.342592593	1.359372488	1.297161754	0	0.061638504	0.182805177	0.255172414	0.259853953	0.21791862	Model 1 (BHDRGs)
1	1	0.982930876	0.951251953	0.248275862	0.261538462	0.266666667	0.570866142	0.571009183	0.564680198	1.330275229	1.331052228	1.297161754	0	0.065264299	0.182805177	0.248275862	0.244469337	0.21791862	Model 1 (BHDRGs)
3	1	0.982930876	0.951251953	0.24137931	0.261538462	0.266666667	0.568627451	0.571009183	0.564680198	1.318181818	1.331052228	1.297161754	0	0.065264299	0.182805177	0.24137931	0.244469337	0.21791862	Model 1 (BHDRGs)
5	1	0.982930876	0.951251953	0.234482759	0.246153846	0.233333333	0.56640625	0.565951103	0.553723525	1.306306306	1.303887896	1.240763417	0	0.069343317	0.208920202	0.234482759	0.229084722	0.184585286	Model 1 (BHDRGs)
1	1	0.982930876	0.951251953	0.227586207	0.246153846	0.233333333	0.564202335	0.565951103	0.553723525	1.294642857	1.303887896	1.240763417	0	0.069343317	0.208920202	0.227586207	0.229084722	0.184585286	Model 1 (BHDRGs)
3	1	0.982930876	0.951251953	0.220689655	0.230769231	0.233333333	0.562015504	0.560981847	0.553723525	1.283185841	1.277810138	1.240763417	0	0.073966205	0.208920202	0.220689655	0.213700106	0.184585286	Model 1 (BHDRGs)
5	1	0.982930876	0.951251953	0.213793103	0.230769231	0.233333333	0.55984556	0.560981847	0.553723525	1.271929825	1.277810138	1.240763417	0	0.073966205	0.208920202	0.213793103	0.213700106	0.184585286	Model 1 (BHDRGs)
1	1	0.982930876	0.951251953	0.206896552	0.230769231	0.233333333	0.557692308	0.560981847	0.553723525	1.260869565	1.277810138	1.240763417	0	0.073966205	0.208920202	0.206896552	0.213700106	0.184585286	Model 1 (BHDRGs)
3	1	0.982930876	0.951251953	0.2	0.215384615	0.233333333	0.555555556	0.556099095	0.553723525	1.25	1.252755038	1.240763417	0	0.079249506	0.208920202	0.2	0.198315491	0.184585286	Model 1 (BHDRGs)
5	1	0.982930876	0.951251953	0.193103448	0.215384615	0.233333333	0.553435115	0.556099095	0.553723525	1.239316239	1.252755038	1.240763417	0	0.079249506	0.208920202	0.193103448	0.198315491	0.184585286	Model 1 (BHDRGs)
1	1	0.982930876	0.951251953	0.186206897	0.215384615	0.233333333	0.551330798	0.556099095	0.553723525	1.228813559	1.252755038	1.240763417	0	0.079249506	0.208920202	0.186206897	0.198315491	0.184585286	Model 1 (BHDRGs)
3	1	0.982930876	0.951251953	0.186206897	0.215384615	0.233333333	0.551330798	0.556099095	0.553723525	1.228813559	1.252755038	1.240763417	0	0.079249506	0.208920202	0.186206897	0.198315491	0.184585286	Model 1 (BHDRGs)
5	1	0.982930876	0.951251953	0.186206897	0.215384615	0.233333333	0.551330798	0.556099095	0.553723525	1.228813559	1.252755038	1.240763417	0	0.079249506	0.208920202	0.186206897	0.198315491	0.184585286	Model 1 (BHDRGs)
1	1	0.982930876	0.951251953	0.179310345	0.215384615	0.233333333	0.549242424	0.556099095	0.553723525	1.218487395	1.252755038	1.240763417	0	0.079249506	0.208920202	0.179310345	0.198315491	0.184585286	Model 1 (BHDRGs)
3	1	0.982930876	0.951251953	0.172413793	0.215384615	0.233333333	0.547169811	0.556099095	0.553723525	1.208333333	1.252755038	1.240763417	0	0.079249506	0.208920202	0.172413793	0.198315491	0.184585286	Model 1 (BHDRGs)
5	1	0.982930876	0.987325486	0.165517241	0.2	0.233333333	0.545112782	0.551300608	0.562901883	1.198347107	1.228663595	1.287815852	0	0.085345621	0.054319344	0.165517241	0.182930876	0.22065882	Model 1 (BHDRGs)
1	1	0.982930876	0.987325486	0.15862069	0.2	0.233333333	0.543071161	0.551300608	0.562901883	1.18852459	1.228663595	1.287815852	0	0.085345621	0.054319344	0.15862069	0.182930876	0.22065882	Model 1 (BHDRGs)
3	1	0.982930876	0.987325486	0.151724138	0.2	0.233333333	0.541044776	0.551300608	0.562901883	1.178861789	1.228663595	1.287815852	0	0.085345621	0.054319344	0.151724138	0.182930876	0.22065882	Model 1 (BHDRGs)
5	1	0.982930876	0.987325486	0.144827586	0.2	0.233333333	0.539033457	0.551300608	0.562901883	1.169354839	1.228663595	1.287815852	0	0.085345621	0.054319344	0.144827586	0.182930876	0.22065882	Model 1 (BHDRGs)
1	1	0.982930876	0.987325486	0.137931034	0.184615385	0.2	0.537037037	0.546584223	0.552403854	1.16	1.205481263	1.234156858	0	0.092457757	0.063372568	0.137931034	0.16754626	0.187325486	Model 1 (BHDRGs)
3	1	0.982930876	0.987325486	0.131034483	0.184615385	0.2	0.535055351	0.546584223	0.552403854	1.150793651	1.205481263	1.234156858	0	0.092457757	0.063372568	0.131034483	0.16754626	0.187325486	Model 1 (BHDRGs)
5	1	1	1	0.124137931	0.184615385	0.2	0.533088235	0.550847458	0.555555556	1.141732283	1.226415094	1.25	0	0	0	0.124137931	0.184615385	0.2	Model 1 (BHDRGs)
1	1	1	1	0.117241379	0.169230769	0.166666667	0.531135531	0.546218487	0.545454545	1.1328125	1.203703704	1.2	0	0	0	0.117241379	0.169230769	0.166666667	Model 1 (BHDRGs)
3	1	1	1	0.110344828	0.169230769	0.166666667	0.52919708	0.546218487	0.545454545	1.124031008	1.203703704	1.2	0	0	0	0.110344828	0.169230769	0.166666667	Model 1 (BHDRGs)
5	1	1	1	0.103448276	0.169230769	0.166666667	0.527272727	0.546218487	0.545454545	1.115384615	1.203703704	1.2	0	0	0	0.103448276	0.169230769	0.166666667	Model 1 (BHDRGs)
1	1	1	1	0.096551724	0.153846154	0.166666667	0.525362319	0.541666667	0.545454545	1.106870229	1.181818182	1.2	0	0	0	0.096551724	0.153846154	0.166666667	Model 1 (BHDRGs)
3	1	1	1	0.089655172	0.153846154	0.166666667	0.523465704	0.541666667	0.545454545	1.098484848	1.181818182	1.2	0	0	0	0.089655172	0.153846154	0.166666667	Model 1 (BHDRGs)
5	1	1	1	0.082758621	0.138461538	0.166666667	0.521582734	0.537190083	0.545454545	1.090225564	1.160714286	1.2	0	0	0	0.082758621	0.138461538	0.166666667	Model 1 (BHDRGs)
1	1	1	1	0.075862069	0.123076923	0.166666667	0.519713262	0.532786885	0.545454545	1.082089552	1.140350877	1.2	0	0	0	0.075862069	0.123076923	0.166666667	Model 1 (BHDRGs)
3	1	1	1	0.068965517	0.123076923	0.166666667	0.517857143	0.532786885	0.545454545	1.074074074	1.140350877	1.2	0	0	0	0.068965517	0.123076923	0.166666667	Model 1 (BHDRGs)
5	1	1	1	0.062068966	0.123076923	0.166666667	0.516014235	0.532786885	0.545454545	1.066176471	1.140350877	1.2	0	0	0	0.062068966	0.123076923	0.166666667	Model 1 (BHDRGs)
1	1	1	1	0.055172414	0.107692308	0.166666667	0.514184397	0.528455285	0.545454545	1.058394161	1.120689655	1.2	0	0	0	0.055172414	0.107692308	0.166666667	Model 1 (BHDRGs)
3	1	1	1	0.048275862	0.092307692	0.133333333	0.512367491	0.524193548	0.535714286	1.050724638	1.101694915	1.153846154	0	0	0	0.048275862	0.092307692	0.133333333	Model 1 (BHDRGs)
5	1	1	1	0.04137931	0.076923077	0.133333333	0.51056338	0.52	0.535714286	1.043165468	1.083333333	1.153846154	0	0	0	0.04137931	0.076923077	0.133333333	Model 1 (BHDRGs)
1	1	1	1	0.034482759	0.061538462	0.1	0.50877193	0.515873016	0.526315789	1.035714286	1.06557377	1.111111111	0	0	0	0.034482759	0.061538462	0.1	Model 1 (BHDRGs)
3	1	1	1	0.027586207	0.046153846	0.066666667	0.506993007	0.511811024	0.517241379	1.028368794	1.048387097	1.071428571	0	0	0	0.027586207	0.046153846	0.066666667	Model 1 (BHDRGs)
5	1	1	1	0.020689655	0.030769231	0.033333333	0.505226481	0.5078125	0.508474576	1.021126761	1.031746032	1.034482759	0	0	0	0.020689655	0.030769231	0.033333333	Model 1 (BHDRGs)
1	1	1	1	0.013793103	0.015384615	0.033333333	0.503472222	0.503875969	0.508474576	1.013986014	1.015625	1.034482759	0	0	0	0.013793103	0.015384615	0.033333333	Model 1 (BHDRGs)
3	1	1	1	0.006896552	0.015384615	0.033333333	0.501730104	0.503875969	0.508474576	1.006944444	1.015625	1.034482759	0	0	0	0.006896552	0.015384615	0.033333333	Model 1 (BHDRGs)
5	1	1	1	0	0	0	0.5	0.5	0.5	1	1	1	NA	NA	NA	0	0	0	Model 1 (BHDRGs)
1	0	0	0	1	1	1	NA	NA	NA	NA	NA	NA	1	1	1	0	0	0	Model 2 (Tian)
3	0.022322563	0.015262457	0.011332991	1	1	1	1	1	1	Inf	Inf	Inf	0.977677437	0.984737543	0.988667009	0.022322563	0.015262457	0.011332991	Model 2 (Tian)
5	0.046133338	0.03154244	0.023421535	1	1	1	1	1	1	Inf	Inf	Inf	0.953866662	0.96845756	0.976578465	0.046133338	0.03154244	0.023421535	Model 2 (Tian)
1	0.068228108	0.04664915	0.034638876	1	1	1	1	1	1	Inf	Inf	Inf	0.931771892	0.95335085	0.965361124	0.068228108	0.04664915	0.034638876	Model 2 (Tian)
3	0.068228108	0.04664915	0.034638876	0.993103448	1	1	0.908198563	1	1	9.893075704	Inf	Inf	0.93824253	0.95335085	0.965361124	0.061331557	0.04664915	0.034638876	Model 2 (Tian)
5	0.068228108	0.067908338	0.050424682	0.986206897	1	1	0.831834922	1	1	4.946537852	Inf	Inf	0.944803666	0.932091662	0.949575318	0.054435005	0.067908338	0.050424682	Model 2 (Tian)
1	0.091439822	0.083778728	0.062209087	0.986206897	1	1	0.868927872	1	1	6.629387098	Inf	Inf	0.921267313	0.916221272	0.937790913	0.077646719	0.083778728	0.062209087	Model 2 (Tian)
3	0.113882399	0.099123242	0.073603007	0.986206897	1	1	0.891967502	1	1	8.256473934	Inf	Inf	0.898510854	0.900876758	0.926396993	0.100089296	0.099123242	0.073603007	Model 2 (Tian)
5	0.137849824	0.11551033	0.085771081	0.986206897	1	1	0.909042224	1	1	9.994112231	Inf	Inf	0.874208221	0.88448967	0.914228919	0.12405672	0.11551033	0.085771081	Model 2 (Tian)
1	0.137849824	0.11551033	0.085771081	0.979310345	1	1	0.869498403	1	1	6.662741487	Inf	Inf	0.880364616	0.88448967	0.914228919	0.117160169	0.11551033	0.085771081	Model 2 (Tian)
3	0.137849824	0.11551033	0.085771081	0.979310345	1	1	0.869498403	1	1	6.662741487	Inf	Inf	0.880364616	0.88448967	0.914228919	0.117160169	0.11551033	0.085771081	Model 2 (Tian)
5	0.137849824	0.11551033	0.085771081	0.972413793	1	1	0.833251519	1	1	4.997056115	Inf	Inf	0.886608337	0.88448967	0.914228919	0.110263617	0.11551033	0.085771081	Model 2 (Tian)
1	0.137849824	0.11551033	0.085771081	0.965517241	1	1	0.799905751	1	1	3.997644892	Inf	Inf	0.892941254	0.88448967	0.914228919	0.103367065	0.11551033	0.085771081	Model 2 (Tian)
3	0.137849824	0.14654913	0.108818643	0.95862069	1	1	0.769126205	1	1	3.331370744	Inf	Inf	0.899365292	0.85345087	0.891181357	0.096470514	0.14654913	0.108818643	Model 2 (Tian)
5	0.160794736	0.162237102	0.120467596	0.95862069	1	1	0.795328278	1	1	3.885872794	Inf	Inf	0.875429951	0.837762898	0.879532404	0.119415426	0.162237102	0.120467596	Model 2 (Tian)
1	0.160794736	0.162237102	0.146123976	0.951724138	0.984615385	1	0.769093012	0.913385505	1	3.330748109	10.54541164	Inf	0.881773647	0.850852943	0.853876024	0.112518874	0.146852487	0.146123976	Model 2 (Tian)
3	0.183739649	0.177925074	0.157772929	0.951724138	0.984615385	1	0.791928299	0.92041467	1	3.806035581	11.56512982	Inf	0.857664862	0.834919846	0.842227071	0.135463787	0.162540459	0.157772929	Model 2 (Tian)
5	0.183739649	0.205427809	0.178194819	0.944827586	0.984615385	1	0.769068111	0.93032722	1	3.330281133	13.35280757	Inf	0.863925189	0.806987382	0.821805181	0.128567235	0.190043193	0.178194819	Model 2 (Tian)
1	0.206062212	0.220690266	0.189527809	0.944827586	0.984615385	1	0.788801298	0.934831629	1	3.734877593	14.34486731	Inf	0.840299119	0.791486448	0.810472191	0.150889798	0.205305651	0.189527809	Model 2 (Tian)
3	0.229273926	0.236560657	0.201312215	0.944827586	0.984615385	1	0.806035775	0.938936678	1	4.155589904	15.37644268	Inf	0.815731976	0.775368083	0.798687785	0.174101512	0.221176041	0.201312215	Model 2 (Tian)
5	0.251481424	0.251744442	0.212586788	0.944827586	0.984615385	1	0.820082429	0.942407556	1	4.558100815	16.3633887	Inf	0.79222769	0.759947052	0.787413212	0.19630901	0.236359826	0.212586788	Model 2 (Tian)
1	0.274693138	0.267614832	0.224371193	0.944827586	0.984615385	1	0.832742724	0.945637295	1	4.978813126	17.39496407	Inf	0.767660547	0.743828686	0.775628807	0.219520724	0.252230217	0.224371193	Model 2 (Tian)
3	0.297015701	0.282877289	0.235704184	0.944827586	0.984615385	1	0.843343908	0.948419107	1	5.383409585	18.38702381	Inf	0.744034477	0.728327753	0.764295816	0.241843287	0.267492674	0.235704184	Model 2 (Tian)
5	0.297015701	0.282877289	0.235704184	0.944827586	0.984615385	1	0.843343908	0.948419107	1	5.383409585	18.38702381	Inf	0.744034477	0.728327753	0.764295816	0.241843287	0.267492674	0.235704184	Model 2 (Tian)
1	0.321142909	0.299373624	0.247953378	0.944827586	0.984615385	1	0.853387809	0.951122438	1	5.820715223	19.45928557	Inf	0.718498381	0.711573663	0.752046622	0.265970495	0.283989009	0.247953378	Model 2 (Tian)
3	0.321142909	0.317332599	0.261288642	0.937931034	0.984615385	1	0.838029639	0.953760687	1	5.173969087	20.62661896	Inf	0.723781457	0.693334079	0.738711358	0.259073943	0.301947984	0.261288642	Model 2 (Tian)
5	0.321142909	0.342063741	0.279652512	0.931034483	0.984615385	1	0.82321449	0.956959893	1	4.656572179	22.23414314	Inf	0.729142802	0.668216513	0.720347488	0.252177392	0.326679125	0.279652512	Model 2 (Tian)
1	0.321142909	0.342063741	0.279652512	0.931034483	0.984615385	1	0.82321449	0.956959893	1	4.656572179	22.23414314	Inf	0.729142802	0.668216513	0.720347488	0.252177392	0.326679125	0.279652512	Model 2 (Tian)
3	0.321142909	0.342063741	0.315726046	0.924137931	0.969230769	1	0.808914061	0.917471809	1	4.233247435	11.11707157	Inf	0.734584166	0.678823125	0.684273954	0.24528084	0.31129451	0.315726046	Model 2 (Tian)
5	0.321142909	0.342063741	0.315726046	0.917241379	0.969230769	1	0.795101987	0.917471809	1	3.880476816	11.11707157	Inf	0.740107355	0.678823125	0.684273954	0.238384288	0.31129451	0.315726046	Model 2 (Tian)
1	0.343958189	0.35766308	0.327309185	0.917241379	0.969230769	1	0.806057275	0.920786119	1	4.156161451	11.6240501	Inf	0.715233553	0.662728568	0.672690815	0.261199568	0.326893849	0.327309185	Model 2 (Tian)
3	0.366773469	0.37326242	0.338892324	0.917241379	0.969230769	1	0.815900527	0.923844504	1	4.431846086	12.13102863	Inf	0.690359752	0.646634012	0.661107676	0.284014849	0.342493189	0.338892324	Model 2 (Tian)
5	0.366773469	0.37326242	0.338892324	0.910344828	0.953846154	1	0.803572422	0.889956947	1	4.090934849	8.087352423	Inf	0.69558975	0.657063592	0.661107676	0.277118297	0.327108573	0.338892324	Model 2 (Tian)
1	0.389985183	0.38913281	0.350676729	0.910344828	0.953846154	1	0.813078338	0.893969076	1	4.349834733	8.431210881	Inf	0.670092034	0.64042528	0.649323271	0.300330011	0.342978964	0.350676729	Model 2 (Tian)
3	0.389985183	0.38913281	0.350676729	0.903448276	0.953846154	1	0.801553135	0.893969076	1	4.039132252	8.431210881	Inf	0.67520724	0.64042528	0.649323271	0.293433459	0.342978964	0.350676729	Model 2 (Tian)
5	0.389985183	0.38913281	0.350676729	0.896551724	0.953846154	1	0.790350099	0.893969076	1	3.769856768	8.431210881	Inf	0.680401142	0.64042528	0.649323271	0.286536907	0.342978964	0.350676729	Model 2 (Tian)
1	0.389985183	0.38913281	0.350676729	0.889655172	0.953846154	1	0.779455909	0.893969076	1	3.53424072	8.431210881	Inf	0.68567557	0.64042528	0.649323271	0.279640355	0.342978964	0.350676729	Model 2 (Tian)
3	0.389985183	0.38913281	0.350676729	0.882758621	0.953846154	1	0.768857966	0.893969076	1	3.326344207	8.431210881	Inf	0.69103241	0.64042528	0.649323271	0.272743804	0.342978964	0.350676729	Model 2 (Tian)
5	0.389985183	0.38913281	0.350676729	0.875862069	0.953846154	1	0.758544349	0.893969076	1	3.141547307	8.431210881	Inf	0.69647361	0.64042528	0.649323271	0.265847252	0.342978964	0.350676729	Model 2 (Tian)
1	0.389985183	0.38913281	0.350676729	0.868965517	0.953846154	1	0.748503768	0.893969076	1	2.976202712	8.431210881	Inf	0.702001178	0.64042528	0.649323271	0.2589507	0.342978964	0.350676729	Model 2 (Tian)
3	0.389985183	0.38913281	0.350676729	0.868965517	0.953846154	1	0.748503768	0.893969076	1	2.976202712	8.431210881	Inf	0.702001178	0.64042528	0.649323271	0.2589507	0.342978964	0.350676729	Model 2 (Tian)
5	0.389985183	0.38913281	0.350676729	0.868965517	0.953846154	1	0.748503768	0.893969076	1	2.976202712	8.431210881	Inf	0.702001178	0.64042528	0.649323271	0.2589507	0.342978964	0.350676729	Model 2 (Tian)
1	0.389985183	0.38913281	0.350676729	0.868965517	0.953846154	1	0.748503768	0.893969076	1	2.976202712	8.431210881	Inf	0.702001178	0.64042528	0.649323271	0.2589507	0.342978964	0.350676729	Model 2 (Tian)
3	0.411865916	0.404093178	0.361785406	0.868965517	0.953846154	1	0.758639922	0.897492168	1	3.143187253	8.755352182	Inf	0.67682097	0.624741023	0.638214594	0.280831433	0.357939331	0.361785406	Model 2 (Tian)
5	0.411865916	0.428292466	0.379754355	0.862068966	0.953846154	1	0.749123682	0.902720614	1	2.986027891	9.279670104	Inf	0.682235537	0.599370801	0.620245645	0.273934881	0.38213862	0.379754355	Model 2 (Tian)
1	0.43507763	0.444162857	0.39153876	0.862068966	0.953846154	1	0.759286302	0.905869317	1	3.154312815	9.623528561	Inf	0.65530995	0.582732489	0.60846124	0.297146595	0.398009011	0.39153876	Model 2 (Tian)
3	0.457766158	0.459675533	0.403057548	0.862068966	0.953846154	1	0.768454449	0.908756098	1	3.318804648	9.959636551	Inf	0.628991256	0.566469199	0.596942452	0.319835124	0.413521687	0.403057548	Model 2 (Tian)
5	0.479860928	0.474782243	0.41427489	0.862068966	0.953846154	1	0.776735466	0.911402095	1	3.478991731	10.2869486	Inf	0.603361323	0.550631519	0.58572511	0.341929894	0.428628397	0.41427489	Model 2 (Tian)
1	0.501955698	0.489888953	0.425492232	0.862068966	0.953846154	1	0.78444461	0.913898953	1	3.639178814	10.61426065	Inf	0.57773139	0.53479384	0.574507768	0.364024664	0.443735107	0.425492232	Model 2 (Tian)
3	0.501955698	0.489888953	0.425492232	0.855172414	0.938461538	0.966666667	0.776080196	0.88840152	0.92735075	3.465884585	7.960695486	12.76476695	0.582390514	0.543560952	0.594318381	0.357128112	0.428350491	0.392158898	Model 2 (Tian)
5	0.501955698	0.489888953	0.425492232	0.848275862	0.923076923	0.933333333	0.767892278	0.864288207	0.864542393	3.308344376	6.368556389	6.382383477	0.587125396	0.552620301	0.615544037	0.350231561	0.412965876	0.358825565	Model 2 (Tian)
1	0.501955698	0.489888953	0.425492232	0.84137931	0.923076923	0.933333333	0.759875326	0.864288207	0.864542393	3.164503316	6.368556389	6.382383477	0.591937899	0.552620301	0.615544037	0.343335009	0.412965876	0.358825565	Model 2 (Tian)
3	0.501955698	0.489888953	0.425492232	0.834482759	0.907692308	0.9	0.752024042	0.841449289	0.80970223	3.032649012	5.307130324	4.254922318	0.596829948	0.561986747	0.638341965	0.336438457	0.397581261	0.325492232	Model 2 (Tian)
5	0.525167412	0.505759343	0.437276637	0.834482759	0.907692308	0.9	0.760357725	0.845656612	0.813876143	3.172886449	5.479059553	4.372766371	0.569014258	0.544502418	0.625248181	0.359650171	0.413451651	0.337276637	Model 2 (Tian)
1	0.525167412	0.505759343	0.437276637	0.827586207	0.907692308	0.9	0.752840541	0.845656612	0.813876143	3.045970991	5.479059553	4.372766371	0.573756044	0.544502418	0.625248181	0.352753619	0.413451651	0.337276637	Model 2 (Tian)
3	0.547489975	0.521021801	0.448609628	0.827586207	0.907692308	0.9	0.760504389	0.849497385	0.817721026	3.175441858	5.644402841	4.486096277	0.546782946	0.527687847	0.612655969	0.375076182	0.428714108	0.348609628	Model 2 (Tian)
5	0.547489975	0.521021801	0.448609628	0.820689655	0.907692308	0.9	0.753288022	0.849497385	0.817721026	3.053309479	5.644402841	4.486096277	0.551377761	0.527687847	0.612655969	0.368179631	0.428714108	0.348609628	Model 2 (Tian)
1	0.547489975	0.521021801	0.448609628	0.820689655	0.907692308	0.9	0.753288022	0.849497385	0.817721026	3.053309479	5.644402841	4.486096277	0.551377761	0.527687847	0.612655969	0.368179631	0.428714108	0.348609628	Model 2 (Tian)
3	0.547489975	0.521021801	0.448609628	0.813793103	0.892307692	0.9	0.746207319	0.82871021	0.817721026	2.940223942	4.838059578	4.486096277	0.556050454	0.536785913	0.612655969	0.361283079	0.413329493	0.348609628	Model 2 (Tian)
5	0.570701689	0.536892191	0.460394033	0.813793103	0.892307692	0.9	0.753990244	0.832927556	0.821554131	3.064879442	4.985427489	4.60394033	0.527527585	0.519000131	0.599562186	0.384494793	0.429199883	0.360394033	Model 2 (Tian)
1	0.570701689	0.536892191	0.460394033	0.806896552	0.876923077	0.9	0.747182313	0.813511086	0.821554131	2.955419462	4.362249053	4.60394033	0.532036368	0.528105396	0.599562186	0.377598241	0.413815268	0.360394033	Model 2 (Tian)
3	0.570701689	0.536892191	0.49057801	0.8	0.861538462	0.9	0.740496222	0.794979235	0.830674359	2.853508446	3.877554713	4.9057801	0.536622888	0.53753585	0.566024433	0.370701689	0.398430653	0.39057801	Model 2 (Tian)
5	0.593913403	0.552762581	0.502362415	0.8	0.861538462	0.9	0.748083356	0.799686477	0.833986986	2.969567015	3.992174199	5.023624153	0.507608246	0.519114861	0.55293065	0.393913403	0.414301043	0.402362415	Model 2 (Tian)
1	0.593913403	0.552762581	0.502362415	0.793103448	0.846153846	0.866666667	0.741640884	0.78227533	0.790256056	2.870581448	3.592956779	3.767718115	0.512022231	0.528553313	0.574197213	0.387016851	0.398916428	0.369029082	Model 2 (Tian)
3	0.593913403	0.569831706	0.515036929	0.786206897	0.846153846	0.866666667	0.73530843	0.787410722	0.794356186	2.777982046	3.703906087	3.862776967	0.516513654	0.508380711	0.559572774	0.3801203	0.415985552	0.381703596	Model 2 (Tian)
5	0.593913403	0.569831706	0.515036929	0.779310345	0.830769231	0.833333333	0.729083198	0.77101967	0.755514467	2.691170107	3.367187352	3.090221574	0.521084571	0.517795169	0.581955685	0.373223748	0.400600936	0.348370262	Model 2 (Tian)
1	0.593913403	0.569831706	0.515036929	0.772413793	0.815384615	0.833333333	0.722962489	0.755297108	0.755514467	2.609619498	3.086588406	3.090221574	0.525737112	0.527564889	0.581955685	0.366327196	0.385216321	0.348370262	Model 2 (Tian)
3	0.593913403	0.569831706	0.515036929	0.765517241	0.8	0.833333333	0.716943693	0.740202958	0.755514467	2.532865983	2.849158529	3.090221574	0.530473483	0.537710368	0.581955685	0.359430644	0.369831706	0.348370262	Model 2 (Tian)
5	0.61757056	0.586006656	0.527047482	0.765517241	0.8	0.833333333	0.724802717	0.745549229	0.759747344	2.6337568	2.93003328	3.162284894	0.499569989	0.51749168	0.567543021	0.383087801	0.386006656	0.360380816	Model 2 (Tian)
1	0.61757056	0.586006656	0.527047482	0.75862069	0.784615385	0.8	0.718983239	0.731236634	0.724914803	2.558506606	2.720745189	2.635237412	0.504111535	0.527638576	0.591190647	0.37619125	0.370622041	0.327047482	Model 2 (Tian)
3	0.61757056	0.586006656	0.55229005	0.751724138	0.769230769	0.8	0.713256467	0.717463218	0.734145095	2.487436978	2.539362176	2.761450251	0.508736411	0.538191347	0.559637437	0.369294698	0.355237425	0.35229005	Model 2 (Tian)
5	0.61757056	0.586006656	0.55229005	0.751724138	0.769230769	0.8	0.713256467	0.717463218	0.734145095	2.487436978	2.539362176	2.761450251	0.508736411	0.538191347	0.559637437	0.369294698	0.355237425	0.35229005	Model 2 (Tian)
1	0.639556489	0.601038949	0.563452134	0.751724138	0.769230769	0.8	0.72035727	0.722569173	0.738032038	2.575991413	2.604502111	2.817260671	0.479489074	0.518649367	0.545684832	0.391280627	0.370269718	0.363452134	Model 2 (Tian)
3	0.639556489	0.601038949	0.563452134	0.751724138	0.769230769	0.8	0.72035727	0.722569173	0.738032038	2.575991413	2.604502111	2.817260671	0.479489074	0.518649367	0.545684832	0.391280627	0.370269718	0.363452134	Model 2 (Tian)
5	0.662245017	0.616551625	0.574970922	0.751724138	0.769230769	0.8	0.72732546	0.727648353	0.741925801	2.667375765	2.671723709	2.874854612	0.449307087	0.498482887	0.531286347	0.413969155	0.385782394	0.374970922	Model 2 (Tian)
1	0.685456731	0.632422015	0.586755328	0.751724138	0.769230769	0.8	0.734103892	0.732655733	0.745791362	2.76086739	2.7404954	2.933776639	0.418429119	0.47785138	0.51655584	0.437180869	0.401652785	0.386755328	Model 2 (Tian)
3	0.685456731	0.632422015	0.586755328	0.744827586	0.769230769	0.8	0.728721553	0.732655733	0.745791362	2.686249352	2.7404954	2.933776639	0.422303463	0.47785138	0.51655584	0.430284317	0.401652785	0.386755328	Model 2 (Tian)
5	0.685456731	0.632422015	0.586755328	0.737931034	0.769230769	0.8	0.723417564	0.732655733	0.745791362	2.61555858	2.7404954	2.933776639	0.426250224	0.47785138	0.51655584	0.423387766	0.401652785	0.386755328	Model 2 (Tian)
1	0.685456731	0.632422015	0.586755328	0.731034483	0.769230769	0.8	0.718190227	0.732655733	0.745791362	2.548492975	2.7404954	2.933776639	0.430271453	0.47785138	0.51655584	0.416491214	0.401652785	0.386755328	Model 2 (Tian)
3	0.707779294	0.647684473	0.598088318	0.731034483	0.769230769	0.8	0.724630718	0.737300634	0.749401169	2.63148712	2.806632716	2.990441592	0.399735871	0.458010185	0.502389602	0.438813777	0.416915242	0.398088318	Model 2 (Tian)
5	0.707779294	0.647684473	0.598088318	0.731034483	0.769230769	0.8	0.724630718	0.737300634	0.749401169	2.63148712	2.806632716	2.990441592	0.399735871	0.458010185	0.502389602	0.438813777	0.416915242	0.398088318	Model 2 (Tian)
1	0.707779294	0.647684473	0.598088318	0.724137931	0.769230769	0.8	0.719550154	0.737300634	0.749401169	2.565699942	2.806632716	2.990441592	0.403542879	0.458010185	0.502389602	0.431917226	0.416915242	0.398088318	Model 2 (Tian)
3	0.729874065	0.662791183	0.60930566	0.724137931	0.769230769	0.8	0.725711288	0.741741882	0.752874581	2.645793484	2.872095126	3.0465283	0.373031054	0.438371462	0.488367925	0.454011996	0.432021952	0.40930566	Model 2 (Tian)
5	0.729874065	0.662791183	0.60930566	0.717241379	0.753846154	0.766666667	0.720768819	0.729187312	0.723092172	2.581261936	2.69258918	2.611309972	0.376617891	0.447317819	0.509601313	0.447115444	0.416637337	0.375972327	Model 2 (Tian)
1	0.729874065	0.662791183	0.60930566	0.710344828	0.753846154	0.766666667	0.715893216	0.729187312	0.723092172	2.519803318	2.69258918	2.611309972	0.380274375	0.447317819	0.509601313	0.440218892	0.416637337	0.375972327	Model 2 (Tian)
3	0.752081563	0.677974968	0.620580233	0.710344828	0.753846154	0.766666667	0.721949738	0.733636867	0.7267483	2.596472063	2.754273307	2.659629571	0.349011392	0.427176063	0.494895348	0.462426391	0.431821122	0.3872469	Model 2 (Tian)
5	0.752081563	0.677974968	0.620580233	0.703448276	0.738461538	0.766666667	0.717201687	0.721623499	0.7267483	2.536088992	2.59225723	2.659629571	0.352433072	0.436075564	0.494895348	0.455529839	0.416436506	0.3872469	Model 2 (Tian)
1	0.752081563	0.677974968	0.620580233	0.696551724	0.723076923	0.766666667	0.712515682	0.709997231	0.7267483	2.478450606	2.448242939	2.659629571	0.355922508	0.445353768	0.494895348	0.448633287	0.401051891	0.3872469	Model 2 (Tian)
3	0.752081563	0.677974968	0.65076421	0.689655172	0.707692308	0.766666667	0.707890513	0.698739652	0.736077388	2.423373925	2.319388048	2.788989472	0.359481734	0.455035372	0.455524943	0.441736735	0.385667275	0.417430877	Model 2 (Tian)
5	0.774176333	0.693081678	0.661981552	0.689655172	0.707692308	0.766666667	0.713841612	0.703358184	0.739384057	2.494568185	2.371068897	2.837063794	0.327444317	0.433688934	0.440893628	0.463831506	0.400773985	0.428648219	Model 2 (Tian)
1	0.774176333	0.693081678	0.661981552	0.689655172	0.707692308	0.766666667	0.713841612	0.703358184	0.739384057	2.494568185	2.371068897	2.837063794	0.327444317	0.433688934	0.440893628	0.463831506	0.400773985	0.428648219	Model 2 (Tian)
3	0.797534033	0.709051882	0.673840073	0.689655172	0.707692308	0.766666667	0.719874764	0.708089182	0.742790814	2.569831883	2.425703806	2.887886027	0.293575653	0.411122341	0.425425992	0.487189205	0.416744189	0.44050674	Model 2 (Tian)
5	0.797534033	0.709051882	0.673840073	0.682758621	0.692307692	0.733333333	0.715421262	0.697374904	0.716464906	2.513965972	2.304418616	2.526900274	0.296541063	0.420258393	0.444763537	0.480292653	0.401359574	0.407173406	Model 2 (Tian)
1	0.797534033	0.709051882	0.673840073	0.675862069	0.676923077	0.733333333	0.711022526	0.686980034	0.716464906	2.460477334	2.194684396	2.526900274	0.299566993	0.42980972	0.444763537	0.473396101	0.385974959	0.407173406	Model 2 (Tian)
3	0.797534033	0.709051882	0.673840073	0.675862069	0.676923077	0.733333333	0.711022526	0.686980034	0.716464906	2.460477334	2.194684396	2.526900274	0.299566993	0.42980972	0.444763537	0.473396101	0.385974959	0.407173406	Model 2 (Tian)
5	0.819519961	0.724084174	0.685002157	0.675862069	0.676923077	0.733333333	0.716577892	0.691473524	0.719790477	2.528306264	2.241212921	2.568758089	0.267036792	0.407602924	0.429542513	0.49538203	0.401007251	0.41833549	Model 2 (Tian)
1	0.819519961	0.724084174	0.685002157	0.668965517	0.676923077	0.733333333	0.712282644	0.691473524	0.719790477	2.475633217	2.241212921	2.568758089	0.269789748	0.407602924	0.429542513	0.488485479	0.401007251	0.41833549	Model 2 (Tian)
3	0.819519961	0.724084174	0.685002157	0.662068966	0.676923077	0.733333333	0.708038582	0.691473524	0.719790477	2.42511009	2.241212921	2.568758089	0.272600058	0.407602924	0.429542513	0.481588927	0.401007251	0.41833549	Model 2 (Tian)
5	0.819519961	0.724084174	0.685002157	0.655172414	0.661538462	0.7	0.703844795	0.681461669	0.695432139	2.376607888	2.139339606	2.283340523	0.275469533	0.417082062	0.449996919	0.474692375	0.385622636	0.385002157	Model 2 (Tian)
1	0.819519961	0.724084174	0.722024994	0.648275862	0.646153846	0.7	0.699700397	0.671735599	0.706465104	2.330007733	2.046324841	2.40674998	0.27840006	0.427012587	0.397107151	0.467795823	0.370238021	0.422024994	Model 2 (Tian)
3	0.842084509	0.739512082	0.733480838	0.648275862	0.646153846	0.7	0.705376453	0.676367596	0.709718856	2.394161839	2.08992545	2.444936127	0.243593045	0.403136063	0.38074166	0.490360371	0.385665928	0.433480838	Model 2 (Tian)
5	0.842084509	0.739512082	0.733480838	0.64137931	0.646153846	0.7	0.701324946	0.676367596	0.709718856	2.348120265	2.08992545	2.444936127	0.246212325	0.403136063	0.38074166	0.483463819	0.385665928	0.433480838	Model 2 (Tian)
1	0.842084509	0.739512082	0.733480838	0.634482759	0.630769231	0.666666667	0.697319715	0.666982503	0.687543208	2.303816109	2.002845223	2.200442514	0.248888546	0.41296865	0.399778743	0.476567268	0.370281313	0.400147505	Model 2 (Tian)
3	0.842084509	0.739512082	0.733480838	0.627586207	0.630769231	0.666666667	0.693359972	0.666982503	0.687543208	2.261152848	2.002845223	2.200442514	0.251623585	0.41296865	0.399778743	0.469670716	0.370281313	0.400147505	Model 2 (Tian)
5	0.842084509	0.739512082	0.733480838	0.627586207	0.630769231	0.666666667	0.693359972	0.666982503	0.687543208	2.261152848	2.002845223	2.200442514	0.251623585	0.41296865	0.399778743	0.469670716	0.370281313	0.400147505	Model 2 (Tian)
1	0.864070438	0.754544375	0.744642922	0.627586207	0.630769231	0.666666667	0.698812339	0.671437145	0.690778594	2.320189139	2.043557682	2.233928766	0.216591061	0.389136967	0.383035617	0.491656645	0.385313606	0.411309589	Model 2 (Tian)
3	0.886056367	0.769576667	0.755805006	0.627586207	0.630769231	0.666666667	0.704074197	0.675774185	0.693947664	2.379225429	2.084270141	2.267415018	0.181558537	0.365305283	0.366292491	0.513642574	0.400345898	0.422471673	Model 2 (Tian)
5	0.886056367	0.769576667	0.755805006	0.620689655	0.630769231	0.666666667	0.700236824	0.675774185	0.693947664	2.335966785	2.084270141	2.267415018	0.183575854	0.365305283	0.366292491	0.506746022	0.400345898	0.422471673	Model 2 (Tian)
1	0.886056367	0.769576667	0.755805006	0.613793103	0.630769231	0.666666667	0.696441053	0.675774185	0.693947664	2.294253092	2.084270141	2.267415018	0.185638504	0.365305283	0.366292491	0.49984947	0.400345898	0.422471673	Model 2 (Tian)
3	0.886056367	0.769576667	0.755805006	0.606896552	0.615384615	0.633333333	0.692686212	0.666766563	0.673339938	2.254003038	2.000899335	2.06128638	0.187748032	0.374437915	0.385571043	0.492952918	0.384961283	0.389138339	Model 2 (Tian)
5	0.886056367	0.769576667	0.755805006	0.6	0.6	0.6	0.688971642	0.657995913	0.653920862	2.215140917	1.923941668	1.889512515	0.189906056	0.384038888	0.406991657	0.486056367	0.369576667	0.355805006	Model 2 (Tian)
1	0.886056367	0.795160607	0.774802113	0.593103448	0.6	0.6	0.685296699	0.665316948	0.659517126	2.177596155	1.987901516	1.937005283	0.192114266	0.341398989	0.375329811	0.479159815	0.395160607	0.374802113	Model 2 (Tian)
3	0.908042296	0.810192899	0.785964197	0.593103448	0.6	0.6	0.690558574	0.66947418	0.66272169	2.23162937	2.025482248	1.964910493	0.155044967	0.316345168	0.356726338	0.501145744	0.410192899	0.385964197	Model 2 (Tian)
5	0.908042296	0.810192899	0.785964197	0.586206897	0.584615385	0.566666667	0.68695565	0.661070303	0.644604108	2.194435547	1.950464387	1.813763532	0.156869025	0.324670041	0.37771024	0.494249192	0.394808284	0.352630864	Model 2 (Tian)
1	0.908042296	0.810192899	0.785964197	0.579310345	0.584615385	0.566666667	0.683390126	0.661070303	0.644604108	2.158461194	1.950464387	1.813763532	0.158736514	0.324670041	0.37771024	0.48735264	0.394808284	0.352630864	Model 2 (Tian)
3	0.908042296	0.810192899	0.785964197	0.579310345	0.584615385	0.566666667	0.683390126	0.661070303	0.644604108	2.158461194	1.950464387	1.813763532	0.158736514	0.324670041	0.37771024	0.48735264	0.394808284	0.352630864	Model 2 (Tian)
5	0.908042296	0.829486952	0.80029081	0.572413793	0.584615385	0.566666667	0.679861424	0.666323317	0.648731475	2.123647304	1.996913033	1.846824947	0.160649002	0.291667055	0.352427982	0.480456089	0.414102337	0.366957477	Model 2 (Tian)
1	0.908042296	0.829486952	0.80029081	0.565517241	0.569230769	0.566666667	0.676368976	0.658189155	0.648731475	2.089938617	1.925594711	1.846824947	0.162608136	0.299549949	0.352427982	0.473559537	0.398717722	0.366957477	Model 2 (Tian)
3	0.931254009	0.845357343	0.812075216	0.565517241	0.569230769	0.566666667	0.681869326	0.662440043	0.652055276	2.143362402	1.962436688	1.874019728	0.121563032	0.271669533	0.331631973	0.496771251	0.414588112	0.378741882	Model 2 (Tian)
5	0.931254009	0.845357343	0.812075216	0.55862069	0.569230769	0.566666667	0.678443395	0.662440043	0.652055276	2.109872365	1.962436688	1.874019728	0.123063811	0.271669533	0.331631973	0.489874699	0.414588112	0.378741882	Model 2 (Tian)
1	0.931254009	0.845357343	0.812075216	0.551724138	0.569230769	0.566666667	0.675051718	0.662440043	0.652055276	2.07741279	1.962436688	1.874019728	0.124602108	0.271669533	0.331631973	0.482978147	0.414588112	0.378741882	Model 2 (Tian)
3	0.931254009	0.845357343	0.812075216	0.544827586	0.553846154	0.566666667	0.671693783	0.654548989	0.652055276	2.045936839	1.894766458	1.874019728	0.12617935	0.279215909	0.331631973	0.476081595	0.399203497	0.378741882	Model 2 (Tian)
5	0.931254009	0.845357343	0.812075216	0.537931034	0.538461538	0.533333333	0.66836909	0.646843719	0.635057963	2.015400468	1.831607576	1.740161176	0.127797034	0.287193506	0.352358971	0.469185044	0.383818881	0.345408549	Model 2 (Tian)
1	0.931254009	0.845357343	0.812075216	0.531034483	0.538461538	0.533333333	0.665077148	0.646843719	0.635057963	1.985762226	1.831607576	1.740161176	0.129456736	0.287193506	0.352358971	0.462288492	0.383818881	0.345408549	Model 2 (Tian)
3	0.931254009	0.845357343	0.812075216	0.531034483	0.538461538	0.533333333	0.665077148	0.646843719	0.635057963	1.985762226	1.831607576	1.740161176	0.129456736	0.287193506	0.352358971	0.462288492	0.383818881	0.345408549	Model 2 (Tian)
5	0.931254009	0.845357343	0.812075216	0.524137931	0.538461538	0.533333333	0.661817475	0.646843719	0.635057963	1.956983063	1.831607576	1.740161176	0.131160114	0.287193506	0.352358971	0.45539194	0.383818881	0.345408549	Model 2 (Tian)
1	0.954465723	0.861227733	0.823859621	0.524137931	0.538461538	0.533333333	0.667305584	0.651080846	0.638390422	2.005761302	1.865993422	1.765413473	0.086874607	0.257719924	0.330263211	0.478603654	0.399689271	0.357192954	Model 2 (Tian)
3	0.954465723	0.879606551	0.837506635	0.517241379	0.538461538	0.533333333	0.664103504	0.655862373	0.642174344	1.977107569	1.905814193	1.794657074	0.088032936	0.223587834	0.30467506	0.471707102	0.418068089	0.370839968	Model 2 (Tian)
5	0.954465723	0.879606551	0.837506635	0.510344828	0.523076923	0.5	0.660932008	0.648424135	0.626170079	1.949260984	1.844336316	1.675013269	0.08922257	0.230163947	0.324986731	0.464810551	0.402683474	0.337506635	Model 2 (Tian)
1	0.954465723	0.879606551	0.837506635	0.503448276	0.523076923	0.5	0.657790659	0.648424135	0.626170079	1.922187914	1.844336316	1.675013269	0.090444797	0.230163947	0.324986731	0.457913999	0.402683474	0.337506635	Model 2 (Tian)
3	0.954465723	0.879606551	0.837506635	0.496551724	0.523076923	0.5	0.65467903	0.648424135	0.626170079	1.895856573	1.844336316	1.675013269	0.091700975	0.230163947	0.324986731	0.451017447	0.402683474	0.337506635	Model 2 (Tian)
5	0.954465723	0.897565526	0.850841899	0.489655172	0.523076923	0.5	0.651596701	0.653017802	0.629860459	1.87023689	1.881992232	1.701683797	0.092992538	0.195830612	0.298316203	0.444120895	0.420642449	0.350841899	Model 2 (Tian)
1	0.954465723	0.897565526	0.850841899	0.489655172	0.523076923	0.5	0.651596701	0.653017802	0.629860459	1.87023689	1.881992232	1.701683797	0.092992538	0.195830612	0.298316203	0.444120895	0.420642449	0.350841899	Model 2 (Tian)
3	0.954465723	0.897565526	0.850841899	0.482758621	0.523076923	0.5	0.648543261	0.653017802	0.629860459	1.845300398	1.881992232	1.701683797	0.094321002	0.195830612	0.298316203	0.437224344	0.420642449	0.350841899	Model 2 (Tian)
5	0.954465723	0.897565526	0.850841899	0.482758621	0.523076923	0.5	0.648543261	0.653017802	0.629860459	1.845300398	1.881992232	1.701683797	0.094321002	0.195830612	0.298316203	0.437224344	0.420642449	0.350841899	Model 2 (Tian)
1	0.954465723	0.897565526	0.850841899	0.482758621	0.523076923	0.5	0.648543261	0.653017802	0.629860459	1.845300398	1.881992232	1.701683797	0.094321002	0.195830612	0.298316203	0.437224344	0.420642449	0.350841899	Model 2 (Tian)
3	0.954465723	0.897565526	0.850841899	0.482758621	0.523076923	0.5	0.648543261	0.653017802	0.629860459	1.845300398	1.881992232	1.701683797	0.094321002	0.195830612	0.298316203	0.437224344	0.420642449	0.350841899	Model 2 (Tian)
5	0.954465723	0.914878495	0.863697477	0.475862069	0.523076923	0.5	0.645518304	0.657334	0.633349765	1.821020129	1.918293618	1.727394953	0.095687973	0.162732289	0.272605047	0.430327792	0.437955418	0.363697477	Model 2 (Tian)
1	0.954465723	0.914878495	0.863697477	0.468965517	0.507692308	0.5	0.642521434	0.650147438	0.633349765	1.797370517	1.858346943	1.727394953	0.097095149	0.167663571	0.272605047	0.42343124	0.422570803	0.363697477	Model 2 (Tian)
3	0.954465723	0.914878495	0.863697477	0.462068966	0.492307692	0.5	0.639552263	0.643116317	0.633349765	1.774327306	1.802033399	1.727394953	0.098544331	0.172903057	0.272605047	0.416534689	0.407186187	0.363697477	Model 2 (Tian)
5	0.976788286	0.930140952	0.875030467	0.462068966	0.492307692	0.5	0.644864215	0.646904602	0.636371694	1.815824378	1.832095815	1.750060935	0.050234306	0.141901191	0.249939065	0.438857252	0.422448645	0.375030467	Model 2 (Tian)
1	0.976788286	0.930140952	0.875030467	0.455172414	0.492307692	0.5	0.641941441	0.646904602	0.636371694	1.79283926	1.832095815	1.750060935	0.050995432	0.141901191	0.249939065	0.4319607	0.422448645	0.375030467	Model 2 (Tian)
3	0.976788286	0.930140952	0.875030467	0.455172414	0.492307692	0.5	0.641941441	0.646904602	0.636371694	1.79283926	1.832095815	1.750060935	0.050995432	0.141901191	0.249939065	0.4319607	0.422448645	0.375030467	Model 2 (Tian)
5	1	0.946011343	0.886814873	0.455172414	0.492307692	0.5	0.647321429	0.650759419	0.639461611	1.835443038	1.863355675	1.773629745	0	0.10966446	0.226370255	0.455172414	0.438319035	0.386814873	Model 2 (Tian)
1	1	0.946011343	0.886814873	0.448275862	0.476923077	0.466666667	0.644444444	0.643944523	0.624452342	1.8125	1.808551096	1.662777886	0	0.113202024	0.242539559	0.448275862	0.42293442	0.353481539	Model 2 (Tian)
3	1	0.946011343	0.886814873	0.44137931	0.461538462	0.466666667	0.64159292	0.637270882	0.624452342	1.790123457	1.756878208	1.662777886	0	0.116975424	0.242539559	0.44137931	0.407549804	0.353481539	Model 2 (Tian)
5	1	0.946011343	0.886814873	0.434482759	0.461538462	0.466666667	0.63876652	0.637270882	0.624452342	1.768292683	1.756878208	1.662777886	0	0.116975424	0.242539559	0.434482759	0.407549804	0.353481539	Model 2 (Tian)
1	1	0.946011343	0.886814873	0.427586207	0.461538462	0.466666667	0.635964912	0.637270882	0.624452342	1.746987952	1.756878208	1.662777886	0	0.116975424	0.242539559	0.427586207	0.407549804	0.353481539	Model 2 (Tian)
3	1	0.946011343	0.92383771	0.420689655	0.446153846	0.466666667	0.633187773	0.63073415	0.633994008	1.726190476	1.708076035	1.732195705	0	0.12100906	0.163204908	0.420689655	0.392165189	0.390504376	Model 2 (Tian)
5	1	0.946011343	0.92383771	0.420689655	0.446153846	0.466666667	0.633187773	0.63073415	0.633994008	1.726190476	1.708076035	1.732195705	0	0.12100906	0.163204908	0.420689655	0.392165189	0.390504376	Model 2 (Tian)
1	1	0.946011343	0.92383771	0.413793103	0.446153846	0.466666667	0.630434783	0.63073415	0.633994008	1.705882353	1.708076035	1.732195705	0	0.12100906	0.163204908	0.413793103	0.392165189	0.390504376	Model 2 (Tian)
3	1	0.946011343	0.92383771	0.406896552	0.430769231	0.433333333	0.627705628	0.624330155	0.619815496	1.686046512	1.661911818	1.63030184	0	0.125330812	0.175759132	0.406896552	0.376780573	0.357171043	Model 2 (Tian)
5	1	0.946011343	0.92383771	0.4	0.430769231	0.433333333	0.625	0.624330155	0.619815496	1.666666667	1.661911818	1.63030184	0	0.125330812	0.175759132	0.4	0.376780573	0.357171043	Model 2 (Tian)
1	1	0.946011343	0.92383771	0.393103448	0.430769231	0.433333333	0.622317597	0.624330155	0.619815496	1.647727273	1.661911818	1.63030184	0	0.125330812	0.175759132	0.393103448	0.376780573	0.357171043	Model 2 (Tian)
3	1	0.946011343	0.92383771	0.386206897	0.415384615	0.433333333	0.61965812	0.618054896	0.619815496	1.629213483	1.618177297	1.63030184	0	0.129972694	0.175759132	0.386206897	0.361395958	0.357171043	Model 2 (Tian)
5	1	0.946011343	0.92383771	0.386206897	0.415384615	0.433333333	0.61965812	0.618054896	0.619815496	1.629213483	1.618177297	1.63030184	0	0.129972694	0.175759132	0.386206897	0.361395958	0.357171043	Model 2 (Tian)
1	1	0.946011343	0.92383771	0.379310345	0.4	0.433333333	0.617021277	0.611904529	0.619815496	1.611111111	1.576685571	1.63030184	0	0.134971644	0.175759132	0.379310345	0.346011343	0.357171043	Model 2 (Tian)
3	1	0.964834809	0.937814893	0.372413793	0.4	0.433333333	0.61440678	0.616572947	0.623347549	1.593406593	1.608058015	1.654967458	0	0.087912977	0.143504093	0.372413793	0.364834809	0.371148226	Model 2 (Tian)
5	1	0.964834809	0.937814893	0.365517241	0.384615385	0.4	0.611814346	0.610570149	0.609836006	1.576086957	1.567856565	1.563024822	0	0.091429496	0.155462767	0.365517241	0.349450194	0.337814893	Model 2 (Tian)
1	1	0.964834809	0.937814893	0.35862069	0.369230769	0.4	0.609243697	0.604683107	0.609836006	1.559139785	1.529616161	1.563024822	0	0.095239059	0.155462767	0.35862069	0.334065578	0.337814893	Model 2 (Tian)
3	1	0.964834809	0.937814893	0.351724138	0.353846154	0.4	0.606694561	0.598908506	0.609836006	1.542553191	1.493196728	1.563024822	0	0.099379887	0.155462767	0.351724138	0.318680963	0.337814893	Model 2 (Tian)
5	1	0.964834809	0.937814893	0.344827586	0.353846154	0.4	0.604166667	0.598908506	0.609836006	1.526315789	1.493196728	1.563024822	0	0.099379887	0.155462767	0.344827586	0.318680963	0.337814893	Model 2 (Tian)
1	1	0.964834809	0.937814893	0.337931034	0.338461538	0.366666667	0.601659751	0.593243154	0.596897783	1.510416667	1.458471223	1.480760358	0	0.103897155	0.169595746	0.337931034	0.303296348	0.30448156	Model 2 (Tian)
3	1	0.964834809	0.937814893	0.337931034	0.338461538	0.366666667	0.601659751	0.593243154	0.596897783	1.510416667	1.458471223	1.480760358	0	0.103897155	0.169595746	0.337931034	0.303296348	0.30448156	Model 2 (Tian)
5	1	0.964834809	0.937814893	0.331034483	0.323076923	0.366666667	0.599173554	0.58768398	0.596897783	1.494845361	1.42532415	1.480760358	0	0.108844639	0.169595746	0.331034483	0.287911732	0.30448156	Model 2 (Tian)
1	1	0.964834809	0.937814893	0.324137931	0.323076923	0.366666667	0.596707819	0.58768398	0.596897783	1.479591837	1.42532415	1.480760358	0	0.108844639	0.169595746	0.324137931	0.287911732	0.30448156	Model 2 (Tian)
3	1	0.964834809	0.937814893	0.317241379	0.323076923	0.366666667	0.594262295	0.58768398	0.596897783	1.464646465	1.42532415	1.480760358	0	0.108844639	0.169595746	0.317241379	0.287911732	0.30448156	Model 2 (Tian)
5	1	0.964834809	0.937814893	0.310344828	0.307692308	0.333333333	0.591836735	0.582228027	0.584497146	1.45	1.39365028	1.40672234	0	0.11428687	0.186555321	0.310344828	0.272527117	0.271148226	Model 2 (Tian)
1	1	0.964834809	0.937814893	0.303448276	0.307692308	0.333333333	0.589430894	0.582228027	0.584497146	1.435643564	1.39365028	1.40672234	0	0.11428687	0.186555321	0.303448276	0.272527117	0.271148226	Model 2 (Tian)
3	1	0.964834809	0.937814893	0.296551724	0.292307692	0.333333333	0.587044534	0.576872446	0.584497146	1.421568627	1.363353535	1.40672234	0	0.120301969	0.186555321	0.296551724	0.257142501	0.271148226	Model 2 (Tian)
5	1	0.964834809	0.937814893	0.289655172	0.276923077	0.333333333	0.584677419	0.571614493	0.584497146	1.40776699	1.334346013	1.40672234	0	0.126985412	0.186555321	0.289655172	0.241757886	0.271148226	Model 2 (Tian)
1	1	0.964834809	0.937814893	0.282758621	0.276923077	0.333333333	0.582329317	0.571614493	0.584497146	1.394230769	1.334346013	1.40672234	0	0.126985412	0.186555321	0.282758621	0.241757886	0.271148226	Model 2 (Tian)
3	1	0.964834809	0.937814893	0.275862069	0.261538462	0.333333333	0.58	0.566451522	0.584497146	1.380952381	1.306547137	1.40672234	0	0.134455142	0.186555321	0.275862069	0.226373271	0.271148226	Model 2 (Tian)
5	1	0.964834809	0.937814893	0.268965517	0.261538462	0.333333333	0.577689243	0.566451522	0.584497146	1.367924528	1.306547137	1.40672234	0	0.134455142	0.186555321	0.268965517	0.226373271	0.271148226	Model 2 (Tian)
1	1	0.982930876	0.951251953	0.262068966	0.261538462	0.333333333	0.575396825	0.571009183	0.587947961	1.355140187	1.331052228	1.426877929	0	0.065264299	0.146244141	0.262068966	0.244469337	0.284585286	Model 2 (Tian)
3	1	0.982930876	0.951251953	0.262068966	0.261538462	0.333333333	0.575396825	0.571009183	0.587947961	1.355140187	1.331052228	1.426877929	0	0.065264299	0.146244141	0.262068966	0.244469337	0.284585286	Model 2 (Tian)
5	1	0.982930876	0.951251953	0.255172414	0.261538462	0.333333333	0.57312253	0.571009183	0.587947961	1.342592593	1.331052228	1.426877929	0	0.065264299	0.146244141	0.255172414	0.244469337	0.284585286	Model 2 (Tian)
1	1	0.982930876	0.951251953	0.248275862	0.261538462	0.333333333	0.570866142	0.571009183	0.587947961	1.330275229	1.331052228	1.426877929	0	0.065264299	0.146244141	0.248275862	0.244469337	0.284585286	Model 2 (Tian)
3	1	0.982930876	0.951251953	0.24137931	0.261538462	0.333333333	0.568627451	0.571009183	0.587947961	1.318181818	1.331052228	1.426877929	0	0.065264299	0.146244141	0.24137931	0.244469337	0.284585286	Model 2 (Tian)
5	1	0.982930876	0.951251953	0.234482759	0.261538462	0.333333333	0.56640625	0.571009183	0.587947961	1.306306306	1.331052228	1.426877929	0	0.065264299	0.146244141	0.234482759	0.244469337	0.284585286	Model 2 (Tian)
1	1	0.982930876	0.951251953	0.227586207	0.261538462	0.333333333	0.564202335	0.571009183	0.587947961	1.294642857	1.331052228	1.426877929	0	0.065264299	0.146244141	0.227586207	0.244469337	0.284585286	Model 2 (Tian)
3	1	0.982930876	0.951251953	0.220689655	0.246153846	0.3	0.562015504	0.565951103	0.57607923	1.283185841	1.303887896	1.358931361	0	0.069343317	0.16249349	0.220689655	0.229084722	0.251251953	Model 2 (Tian)
5	1	0.982930876	0.987325486	0.213793103	0.230769231	0.3	0.55984556	0.560981847	0.585142282	1.271929825	1.277810138	1.410464981	0	0.073966205	0.042248379	0.213793103	0.213700106	0.287325486	Model 2 (Tian)
1	1	0.982930876	0.987325486	0.213793103	0.230769231	0.3	0.55984556	0.560981847	0.585142282	1.271929825	1.277810138	1.410464981	0	0.073966205	0.042248379	0.213793103	0.213700106	0.287325486	Model 2 (Tian)
3	1	0.982930876	0.987325486	0.206896552	0.230769231	0.3	0.557692308	0.560981847	0.585142282	1.260869565	1.277810138	1.410464981	0	0.073966205	0.042248379	0.206896552	0.213700106	0.287325486	Model 2 (Tian)
5	1	0.982930876	0.987325486	0.2	0.230769231	0.3	0.555555556	0.560981847	0.585142282	1.25	1.277810138	1.410464981	0	0.073966205	0.042248379	0.2	0.213700106	0.287325486	Model 2 (Tian)
1	1	0.982930876	0.987325486	0.193103448	0.230769231	0.3	0.553435115	0.560981847	0.585142282	1.239316239	1.277810138	1.410464981	0	0.073966205	0.042248379	0.193103448	0.213700106	0.287325486	Model 2 (Tian)
3	1	0.982930876	0.987325486	0.186206897	0.230769231	0.3	0.551330798	0.560981847	0.585142282	1.228813559	1.277810138	1.410464981	0	0.073966205	0.042248379	0.186206897	0.213700106	0.287325486	Model 2 (Tian)
5	1	0.982930876	0.987325486	0.186206897	0.230769231	0.3	0.551330798	0.560981847	0.585142282	1.228813559	1.277810138	1.410464981	0	0.073966205	0.042248379	0.186206897	0.213700106	0.287325486	Model 2 (Tian)
1	1	0.982930876	0.987325486	0.179310345	0.215384615	0.3	0.549242424	0.556099095	0.585142282	1.218487395	1.252755038	1.410464981	0	0.079249506	0.042248379	0.179310345	0.198315491	0.287325486	Model 2 (Tian)
3	1	0.982930876	0.987325486	0.172413793	0.215384615	0.3	0.547169811	0.556099095	0.585142282	1.208333333	1.252755038	1.410464981	0	0.079249506	0.042248379	0.172413793	0.198315491	0.287325486	Model 2 (Tian)
5	1	0.982930876	0.987325486	0.165517241	0.2	0.266666667	0.545112782	0.551300608	0.573806658	1.198347107	1.228663595	1.346352936	0	0.085345621	0.047529426	0.165517241	0.182930876	0.253992153	Model 2 (Tian)
1	1	0.982930876	0.987325486	0.15862069	0.184615385	0.233333333	0.543071161	0.546584223	0.562901883	1.18852459	1.205481263	1.287815852	0	0.092457757	0.054319344	0.15862069	0.16754626	0.22065882	Model 2 (Tian)
3	1	0.982930876	0.987325486	0.151724138	0.184615385	0.233333333	0.541044776	0.546584223	0.562901883	1.178861789	1.205481263	1.287815852	0	0.092457757	0.054319344	0.151724138	0.16754626	0.22065882	Model 2 (Tian)
5	1	0.982930876	0.987325486	0.144827586	0.184615385	0.233333333	0.539033457	0.546584223	0.562901883	1.169354839	1.205481263	1.287815852	0	0.092457757	0.054319344	0.144827586	0.16754626	0.22065882	Model 2 (Tian)
1	1	0.982930876	0.987325486	0.137931034	0.184615385	0.233333333	0.537037037	0.546584223	0.562901883	1.16	1.205481263	1.287815852	0	0.092457757	0.054319344	0.137931034	0.16754626	0.22065882	Model 2 (Tian)
3	1	0.982930876	0.987325486	0.131034483	0.184615385	0.233333333	0.535055351	0.546584223	0.562901883	1.150793651	1.205481263	1.287815852	0	0.092457757	0.054319344	0.131034483	0.16754626	0.22065882	Model 2 (Tian)
5	1	1	1	0.124137931	0.184615385	0.233333333	0.533088235	0.550847458	0.566037736	1.141732283	1.226415094	1.304347826	0	0	0	0.124137931	0.184615385	0.233333333	Model 2 (Tian)
1	1	1	1	0.117241379	0.169230769	0.233333333	0.531135531	0.546218487	0.566037736	1.1328125	1.203703704	1.304347826	0	0	0	0.117241379	0.169230769	0.233333333	Model 2 (Tian)
3	1	1	1	0.110344828	0.153846154	0.233333333	0.52919708	0.541666667	0.566037736	1.124031008	1.181818182	1.304347826	0	0	0	0.110344828	0.153846154	0.233333333	Model 2 (Tian)
5	1	1	1	0.103448276	0.153846154	0.233333333	0.527272727	0.541666667	0.566037736	1.115384615	1.181818182	1.304347826	0	0	0	0.103448276	0.153846154	0.233333333	Model 2 (Tian)
1	1	1	1	0.096551724	0.138461538	0.2	0.525362319	0.537190083	0.555555556	1.106870229	1.160714286	1.25	0	0	0	0.096551724	0.138461538	0.2	Model 2 (Tian)
3	1	1	1	0.089655172	0.123076923	0.166666667	0.523465704	0.532786885	0.545454545	1.098484848	1.140350877	1.2	0	0	0	0.089655172	0.123076923	0.166666667	Model 2 (Tian)
5	1	1	1	0.082758621	0.123076923	0.166666667	0.521582734	0.532786885	0.545454545	1.090225564	1.140350877	1.2	0	0	0	0.082758621	0.123076923	0.166666667	Model 2 (Tian)
1	1	1	1	0.075862069	0.123076923	0.166666667	0.519713262	0.532786885	0.545454545	1.082089552	1.140350877	1.2	0	0	0	0.075862069	0.123076923	0.166666667	Model 2 (Tian)
3	1	1	1	0.068965517	0.107692308	0.166666667	0.517857143	0.528455285	0.545454545	1.074074074	1.120689655	1.2	0	0	0	0.068965517	0.107692308	0.166666667	Model 2 (Tian)
5	1	1	1	0.062068966	0.107692308	0.166666667	0.516014235	0.528455285	0.545454545	1.066176471	1.120689655	1.2	0	0	0	0.062068966	0.107692308	0.166666667	Model 2 (Tian)
1	1	1	1	0.055172414	0.092307692	0.133333333	0.514184397	0.524193548	0.535714286	1.058394161	1.101694915	1.153846154	0	0	0	0.055172414	0.092307692	0.133333333	Model 2 (Tian)
3	1	1	1	0.048275862	0.076923077	0.133333333	0.512367491	0.52	0.535714286	1.050724638	1.083333333	1.153846154	0	0	0	0.048275862	0.076923077	0.133333333	Model 2 (Tian)
5	1	1	1	0.04137931	0.061538462	0.1	0.51056338	0.515873016	0.526315789	1.043165468	1.06557377	1.111111111	0	0	0	0.04137931	0.061538462	0.1	Model 2 (Tian)
1	1	1	1	0.034482759	0.046153846	0.066666667	0.50877193	0.511811024	0.517241379	1.035714286	1.048387097	1.071428571	0	0	0	0.034482759	0.046153846	0.066666667	Model 2 (Tian)
3	1	1	1	0.027586207	0.030769231	0.033333333	0.506993007	0.5078125	0.508474576	1.028368794	1.031746032	1.034482759	0	0	0	0.027586207	0.030769231	0.033333333	Model 2 (Tian)
5	1	1	1	0.020689655	0.030769231	0.033333333	0.505226481	0.5078125	0.508474576	1.021126761	1.031746032	1.034482759	0	0	0	0.020689655	0.030769231	0.033333333	Model 2 (Tian)
1	1	1	1	0.013793103	0.030769231	0.033333333	0.503472222	0.5078125	0.508474576	1.013986014	1.031746032	1.034482759	0	0	0	0.013793103	0.030769231	0.033333333	Model 2 (Tian)
3	1	1	1	0.006896552	0.015384615	0.033333333	0.501730104	0.503875969	0.508474576	1.006944444	1.015625	1.034482759	0	0	0	0.006896552	0.015384615	0.033333333	Model 2 (Tian)
5	1	1	1	0	0	0	0.5	0.5	0.5	1	1	1	NA	NA	NA	0	0	0	Model 2 (Tian)
1	0	0	0	1	1	1	NA	NA	NA	NA	NA	NA	1	1	1	0	0	0	Model 3 (Tang)
3	0.022322563	0.015262457	0.011332991	1	1	1	1	1	1	Inf	Inf	Inf	0.977677437	0.984737543	0.988667009	0.022322563	0.015262457	0.011332991	Model 3 (Tang)
5	0.022322563	0.036521646	0.027118796	0.993103448	1	1	0.763971232	1	1	3.236771673	Inf	Inf	0.984466863	0.963478354	0.972881204	0.015426012	0.036521646	0.027118796	Model 3 (Tang)
1	0.044645127	0.051784103	0.038451786	0.993103448	1	1	0.866194661	1	1	6.473543347	Inf	Inf	0.961989282	0.948215897	0.961548214	0.037748575	0.051784103	0.038451786	Model 3 (Tang)
3	0.044645127	0.076515244	0.056815657	0.986206897	1	1	0.763971232	1	1	3.236771673	Inf	Inf	0.96871648	0.923484756	0.943184343	0.030852023	0.076515244	0.056815657	Model 3 (Tang)
5	0.044645127	0.076515244	0.082472037	0.979310345	0.984615385	1	0.683328625	0.832593701	1	2.157847782	4.973490874	Inf	0.975538427	0.937914205	0.917527963	0.023955471	0.061130629	0.082472037	Model 3 (Tang)
1	0.066739897	0.091621954	0.093689379	0.979310345	0.984615385	1	0.763356271	0.856227375	1	3.22576167	5.955427018	Inf	0.952976866	0.922571453	0.906310621	0.046050241	0.076237339	0.093689379	Model 3 (Tang)
3	0.066739897	0.119124689	0.114111269	0.972413793	0.984615385	1	0.707544297	0.885624155	1	2.419321252	7.743104767	Inf	0.959735567	0.894638988	0.885888731	0.03915369	0.103740073	0.114111269	Model 3 (Tang)
5	0.089182474	0.134469202	0.12550519	0.972413793	0.984615385	1	0.763753373	0.897335846	1	3.23286467	8.740498154	Inf	0.936656321	0.879054716	0.87449481	0.061596267	0.119084587	0.12550519	Model 3 (Tang)
1	0.113149898	0.15085629	0.137673264	0.972413793	0.984615385	1	0.803986285	0.907455898	1	4.101683819	9.805658849	Inf	0.91200897	0.86241158	0.862326736	0.085563692	0.135471675	0.137673264	Model 3 (Tang)
3	0.136094811	0.166544262	0.149322216	0.972413793	0.984615385	1	0.831463616	0.9154361	1	4.933436894	10.82537703	Inf	0.888413138	0.846478484	0.850677784	0.108508604	0.151159647	0.149322216	Model 3 (Tang)
5	0.136094811	0.197583063	0.172369778	0.965517241	0.984615385	1	0.797847052	0.927760797	1	3.946749516	12.84289906	Inf	0.894758946	0.814954702	0.827630222	0.101612052	0.182198447	0.172369778	Model 3 (Tang)
1	0.136094811	0.197583063	0.172369778	0.95862069	0.969230769	1	0.766843131	0.865255434	1	3.28895793	6.421449532	Inf	0.901196061	0.827890491	0.827630222	0.094715501	0.166813832	0.172369778	Model 3 (Tang)
3	0.136094811	0.197583063	0.172369778	0.95862069	0.969230769	1	0.766843131	0.865255434	1	3.28895793	6.421449532	Inf	0.901196061	0.827890491	0.827630222	0.094715501	0.166813832	0.172369778	Model 3 (Tang)
5	0.136094811	0.197583063	0.172369778	0.951724138	0.969230769	1	0.738158671	0.865255434	1	2.819106797	6.421449532	Inf	0.907726467	0.827890491	0.827630222	0.087818949	0.166813832	0.172369778	Model 3 (Tang)
1	0.136094811	0.197583063	0.208443312	0.944827586	0.953846154	1	0.71154277	0.810640717	1	2.466718447	4.280966355	Inf	0.914352207	0.841243563	0.791556688	0.080922397	0.151429216	0.208443312	Model 3 (Tang)
3	0.158417374	0.21284552	0.219776302	0.944827586	0.953846154	1	0.741689833	0.821799386	1	2.871314906	4.611652932	Inf	0.890726137	0.8252426	0.780223698	0.10324496	0.166691674	0.219776302	Model 3 (Tang)
5	0.158417374	0.21284552	0.219776302	0.937931034	0.953846154	1	0.718490653	0.821799386	1	2.552279917	4.611652932	Inf	0.897275594	0.8252426	0.780223698	0.096348409	0.166691674	0.219776302	Model 3 (Tang)
1	0.158417374	0.230804495	0.233111566	0.931034483	0.953846154	1	0.696698741	0.833354555	1	2.297051925	5.000764062	Inf	0.90392208	0.806414642	0.766888434	0.089451857	0.184650649	0.233111566	Model 3 (Tang)
3	0.158417374	0.230804495	0.233111566	0.924137931	0.953846154	1	0.676189819	0.833354555	1	2.088229023	5.000764062	Inf	0.910667767	0.806414642	0.766888434	0.082555305	0.184650649	0.233111566	Model 3 (Tang)
5	0.181629088	0.246674886	0.244895971	0.924137931	0.953846154	1	0.705379905	0.84238621	1	2.394201613	5.34462252	Inf	0.885550614	0.78977633	0.755104029	0.105767019	0.200521039	0.244895971	Model 3 (Tang)
1	0.181629088	0.246674886	0.244895971	0.917241379	0.953846154	1	0.686980075	0.84238621	1	2.194684812	5.34462252	Inf	0.892208889	0.78977633	0.755104029	0.098870467	0.200521039	0.244895971	Model 3 (Tang)
3	0.181629088	0.246674886	0.244895971	0.910344828	0.953846154	1	0.669515761	0.84238621	1	2.025862903	5.34462252	Inf	0.898968047	0.78977633	0.755104029	0.091973915	0.200521039	0.244895971	Model 3 (Tang)
5	0.205439863	0.262954868	0.256984515	0.910344828	0.953846154	1	0.696182037	0.850687334	1	2.291444624	5.697355473	Inf	0.872812272	0.772708606	0.743015485	0.11578469	0.216801022	0.256984515	Model 3 (Tang)
1	0.227647361	0.278138653	0.268259089	0.910344828	0.953846154	1	0.717445772	0.857678342	1	2.539143646	6.026337481	Inf	0.848417671	0.756790122	0.731740911	0.137992189	0.231984807	0.268259089	Model 3 (Tang)
3	0.250859075	0.294009043	0.280043494	0.910344828	0.953846154	1	0.736706546	0.864318397	1	2.79804353	6.370195938	Inf	0.822919955	0.740151809	0.719956506	0.161203903	0.247855197	0.280043494	Model 3 (Tang)
5	0.250859075	0.294009043	0.280043494	0.903448276	0.953846154	1	0.722081972	0.864318397	1	2.598183278	6.370195938	Inf	0.829201787	0.740151809	0.719956506	0.154307351	0.247855197	0.280043494	Model 3 (Tang)
1	0.274070789	0.309879434	0.291827899	0.903448276	0.953846154	1	0.739487698	0.870366483	1	2.838590313	6.714054396	Inf	0.803509432	0.723513497	0.708172101	0.177519065	0.263725588	0.291827899	Model 3 (Tang)
3	0.274070789	0.309879434	0.291827899	0.896551724	0.938461538	0.966666667	0.725978671	0.834314764	0.897486754	2.649350959	5.035540797	8.754836974	0.809690274	0.735374374	0.732591828	0.170622513	0.248340972	0.258494566	Model 3 (Tang)
5	0.274070789	0.309879434	0.291827899	0.896551724	0.938461538	0.966666667	0.725978671	0.834314764	0.897486754	2.649350959	5.035540797	8.754836974	0.809690274	0.735374374	0.732591828	0.170622513	0.248340972	0.258494566	Model 3 (Tang)
1	0.274070789	0.309879434	0.291827899	0.889655172	0.938461538	0.966666667	0.712954358	0.834314764	0.897486754	2.483766524	5.035540797	8.754836974	0.815966943	0.735374374	0.732591828	0.163725961	0.248340972	0.258494566	Model 3 (Tang)
3	0.274070789	0.309879434	0.291827899	0.882758621	0.938461538	0.966666667	0.70038913	0.834314764	0.897486754	2.337662611	5.035540797	8.754836974	0.822341685	0.735374374	0.732591828	0.15682941	0.248340972	0.258494566	Model 3 (Tang)
5	0.274070789	0.309879434	0.291827899	0.882758621	0.938461538	0.966666667	0.70038913	0.834314764	0.897486754	2.337662611	5.035540797	8.754836974	0.822341685	0.735374374	0.732591828	0.15682941	0.248340972	0.258494566	Model 3 (Tang)
1	0.274070789	0.334078722	0.309796848	0.875862069	0.938461538	0.966666667	0.688259134	0.844449473	0.90285514	2.207792466	5.428779238	9.293905428	0.828816816	0.709588247	0.714003261	0.149932858	0.272540261	0.276463514	Model 3 (Tang)
3	0.296886069	0.349678062	0.321379987	0.875862069	0.938461538	0.966666667	0.705152364	0.850350222	0.906027399	2.391582222	5.682268504	9.6413996	0.802767874	0.692966	0.702020703	0.172748138	0.2881396	0.288046653	Model 3 (Tang)
5	0.296886069	0.349678062	0.321379987	0.875862069	0.938461538	0.966666667	0.705152364	0.850350222	0.906027399	2.391582222	5.682268504	9.6413996	0.802767874	0.692966	0.702020703	0.172748138	0.2881396	0.288046653	Model 3 (Tang)
1	0.319701349	0.365277401	0.332963126	0.875862069	0.938461538	0.966666667	0.720308822	0.855819648	0.908999029	2.575371979	5.935757771	9.988893773	0.776718932	0.676343753	0.690038146	0.195563418	0.30373894	0.299629792	Model 3 (Tang)
3	0.319701349	0.365277401	0.332963126	0.868965517	0.938461538	0.966666667	0.709287628	0.855819648	0.908999029	2.439826086	5.935757771	9.988893773	0.782883368	0.676343753	0.690038146	0.188666866	0.30373894	0.299629792	Model 3 (Tang)
5	0.319701349	0.365277401	0.332963126	0.868965517	0.938461538	0.966666667	0.709287628	0.855819648	0.908999029	2.439826086	5.935757771	9.988893773	0.782883368	0.676343753	0.690038146	0.188666866	0.30373894	0.299629792	Model 3 (Tang)
1	0.342023912	0.380539859	0.344296116	0.868965517	0.938461538	0.966666667	0.723005692	0.860797377	0.911730048	2.610182489	6.183772704	10.32888349	0.757194704	0.660080478	0.678314362	0.21098943	0.319001397	0.310962783	Model 3 (Tang)
3	0.364118682	0.395646569	0.355513458	0.868965517	0.938461538	0.966666667	0.735365758	0.865397033	0.914276435	2.778800472	6.42925674	10.66540374	0.731768183	0.643983165	0.666710216	0.2330842	0.334108107	0.322180125	Model 3 (Tang)
5	0.364118682	0.395646569	0.355513458	0.868965517	0.938461538	0.966666667	0.735365758	0.865397033	0.914276435	2.778800472	6.42925674	10.66540374	0.731768183	0.643983165	0.666710216	0.2330842	0.334108107	0.322180125	Model 3 (Tang)
1	0.364118682	0.395646569	0.355513458	0.868965517	0.938461538	0.966666667	0.735365758	0.865397033	0.914276435	2.778800472	6.42925674	10.66540374	0.731768183	0.643983165	0.666710216	0.2330842	0.334108107	0.322180125	Model 3 (Tang)
3	0.364118682	0.395646569	0.355513458	0.862068966	0.923076923	0.933333333	0.725264192	0.83722383	0.842089519	2.639860448	5.143405392	5.332701871	0.737622328	0.654716217	0.690521295	0.226187648	0.318723492	0.288846791	Model 3 (Tang)
5	0.387330396	0.411516959	0.367297863	0.862068966	0.923076923	0.933333333	0.737404983	0.842512752	0.846377614	2.808145373	5.349720466	5.509467951	0.71069674	0.637523294	0.677895146	0.249399362	0.334593882	0.300631197	Model 3 (Tang)
1	0.387330396	0.411516959	0.367297863	0.855172414	0.923076923	0.933333333	0.727848513	0.842512752	0.846377614	2.674424164	5.349720466	5.509467951	0.716428166	0.637523294	0.677895146	0.24250281	0.334593882	0.300631197	Model 3 (Tang)
3	0.387330396	0.411516959	0.367297863	0.848275862	0.907692308	0.9	0.71853657	0.816786074	0.786003729	2.55285943	4.458100389	3.672978634	0.722252785	0.648328774	0.703002374	0.235606258	0.319209267	0.267297863	Model 3 (Tang)
5	0.41054211	0.427387349	0.379082269	0.848275862	0.907692308	0.9	0.730156063	0.822381041	0.791267583	2.705845725	4.630029617	3.790822687	0.694889383	0.630844446	0.68990859	0.258817972	0.335079657	0.279082269	Model 3 (Tang)
1	0.43263688	0.442494059	0.39029961	0.848275862	0.907692308	0.9	0.740358899	0.827398298	0.796043077	2.851470346	4.793685641	3.902996105	0.668842702	0.61420146	0.677444877	0.280912742	0.350186367	0.29029961	Model 3 (Tang)
3	0.455848594	0.45836445	0.402084016	0.848275862	0.907692308	0.9	0.75027823	0.832372686	0.800830146	3.004456641	4.96561487	4.020840158	0.6414793	0.596717132	0.664351094	0.304124456	0.366056757	0.302084016	Model 3 (Tang)
5	0.479975801	0.474860784	0.41433321	0.848275862	0.907692308	0.9	0.759816127	0.837248197	0.805573511	3.163476873	5.144325165	4.143332102	0.613036657	0.578543204	0.650740878	0.328251663	0.382553092	0.31433321	Model 3 (Tang)
1	0.503187515	0.490731175	0.426117615	0.848275862	0.907692308	0.9	0.768328847	0.841678321	0.809928432	3.316463168	5.316254393	4.261176155	0.585673254	0.561058875	0.637647094	0.351463377	0.398423482	0.326117615	Model 3 (Tang)
3	0.526132428	0.506419147	0.437766568	0.848275862	0.907692308	0.9	0.776170733	0.8458267	0.814045711	3.467691	5.486207424	4.377665679	0.558624374	0.543775516	0.624703813	0.37440829	0.414111455	0.337766568	Model 3 (Tang)
5	0.526132428	0.506419147	0.437766568	0.84137931	0.907692308	0.9	0.768353461	0.8458267	0.814045711	3.316921826	5.486207424	4.377665679	0.563203262	0.543775516	0.624703813	0.367511738	0.414111455	0.337766568	Model 3 (Tang)
1	0.526132428	0.506419147	0.437766568	0.834482759	0.892307692	0.9	0.760692083	0.824637194	0.814045711	3.17871675	4.702463506	4.377665679	0.567857835	0.553150956	0.624703813	0.360615186	0.398726839	0.337766568	Model 3 (Tang)
3	0.526132428	0.506419147	0.437766568	0.827586207	0.876923077	0.866666667	0.753181983	0.804483413	0.766532382	3.05156808	4.114655568	3.283249259	0.572589983	0.562855359	0.648730883	0.353718634	0.383342224	0.304433235	Model 3 (Tang)
5	0.549789585	0.522594097	0.449777121	0.827586207	0.876923077	0.866666667	0.76126698	0.809381373	0.771341206	3.188779591	4.24607704	3.373328409	0.544004252	0.54441024	0.634872552	0.377375792	0.399517174	0.316443788	Model 3 (Tang)
1	0.571775513	0.53762639	0.460939205	0.827586207	0.876923077	0.866666667	0.76831998	0.81371832	0.775636051	3.316297978	4.368214417	3.457044039	0.517437921	0.527268152	0.621993225	0.39936172	0.414549467	0.327605872	Model 3 (Tang)
3	0.571775513	0.53762639	0.460939205	0.820689655	0.861538462	0.866666667	0.761265183	0.795201877	0.775636051	3.188748056	3.88285726	3.457044039	0.521786139	0.536683655	0.621993225	0.392465169	0.399164851	0.327605872	Model 3 (Tang)
5	0.594464042	0.553139066	0.472457993	0.820689655	0.861538462	0.866666667	0.76826534	0.799795521	0.779902208	3.315280235	3.994893256	3.543434951	0.494140453	0.51867787	0.608702315	0.415153697	0.414677528	0.33912466	Model 3 (Tang)
1	0.617821741	0.56910927	0.484316515	0.820689655	0.861538462	0.866666667	0.775055668	0.80431423	0.784127959	3.445544327	4.110233619	3.632373859	0.465679391	0.500141025	0.595019406	0.438511397	0.430647732	0.350983181	Model 3 (Tang)
3	0.617821741	0.56910927	0.514500492	0.813793103	0.846153846	0.866666667	0.768407632	0.787198285	0.794185904	3.317931575	3.699210258	3.858753687	0.469625826	0.509234499	0.560191741	0.431614845	0.415263117	0.381167158	Model 3 (Tang)
5	0.617821741	0.56910927	0.514500492	0.806896552	0.830769231	0.833333333	0.761872672	0.770795622	0.755321928	3.199434018	3.362918416	3.087002949	0.473639722	0.518664767	0.58259941	0.424718293	0.399878501	0.347833825	Model 3 (Tang)
1	0.617821741	0.56910927	0.514500492	0.8	0.830769231	0.833333333	0.75544793	0.770795622	0.755321928	3.089108707	3.362918416	3.087002949	0.477722823	0.518664767	0.58259941	0.417821741	0.399878501	0.347833825	Model 3 (Tang)
3	0.617821741	0.56910927	0.514500492	0.793103448	0.815384615	0.8	0.749130638	0.755062564	0.720084167	2.986138417	3.082675215	2.572502458	0.481876935	0.528450895	0.606874386	0.41092519	0.384493886	0.314500492	Model 3 (Tang)
5	0.617821741	0.56910927	0.514500492	0.786206897	0.815384615	0.8	0.742918125	0.755062564	0.720084167	2.889811371	3.082675215	2.572502458	0.486103925	0.528450895	0.606874386	0.404028638	0.384493886	0.314500492	Model 3 (Tang)
1	0.617821741	0.56910927	0.514500492	0.779310345	0.815384615	0.8	0.736807805	0.755062564	0.720084167	2.799504766	3.082675215	2.572502458	0.49040573	0.528450895	0.606874386	0.397132086	0.384493886	0.314500492	Model 3 (Tang)
3	0.617821741	0.56910927	0.514500492	0.772413793	0.8	0.766666667	0.730797176	0.739958927	0.687987725	2.714671288	2.845546352	2.205002107	0.494784353	0.538613412	0.633260228	0.390235535	0.36910927	0.281167158	Model 3 (Tang)
5	0.617821741	0.56910927	0.514500492	0.772413793	0.8	0.766666667	0.730797176	0.739958927	0.687987725	2.714671288	2.845546352	2.205002107	0.494784353	0.538613412	0.633260228	0.390235535	0.36910927	0.281167158	Model 3 (Tang)
1	0.617821741	0.56910927	0.514500492	0.772413793	0.8	0.766666667	0.730797176	0.739958927	0.687987725	2.714671288	2.845546352	2.205002107	0.494784353	0.538613412	0.633260228	0.390235535	0.36910927	0.281167158	Model 3 (Tang)
3	0.641033455	0.584979661	0.526284897	0.772413793	0.8	0.766666667	0.737990956	0.745216329	0.692828155	2.816662152	2.924898304	2.255506701	0.464733473	0.518775424	0.617889265	0.413447248	0.384979661	0.292951564	Model 3 (Tang)
5	0.641033455	0.584979661	0.526284897	0.765517241	0.8	0.766666667	0.732177709	0.745216329	0.692828155	2.733819147	2.924898304	2.255506701	0.468920261	0.518775424	0.617889265	0.406550697	0.384979661	0.292951564	Model 3 (Tang)
1	0.663128225	0.600086371	0.537502239	0.765517241	0.8	0.766666667	0.738770177	0.750026988	0.697298176	2.828046843	3.000431853	2.303581023	0.440057724	0.499892037	0.60325795	0.428645467	0.400086371	0.304168905	Model 3 (Tang)
3	0.685008958	0.615046738	0.548610915	0.765517241	0.8	0.766666667	0.744986546	0.754615299	0.701598504	2.921361734	3.075233692	2.351189638	0.411474784	0.481191577	0.588768371	0.4505262	0.415046738	0.315277582	Model 3 (Tang)
5	0.685008958	0.615046738	0.548610915	0.75862069	0.8	0.766666667	0.73944045	0.754615299	0.701598504	2.837894256	3.075233692	2.351189638	0.415215464	0.481191577	0.588768371	0.443629648	0.415046738	0.315277582	Model 3 (Tang)
1	0.685008958	0.615046738	0.548610915	0.75862069	0.8	0.766666667	0.73944045	0.754615299	0.701598504	2.837894256	3.075233692	2.351189638	0.415215464	0.481191577	0.588768371	0.443629648	0.415046738	0.315277582	Model 3 (Tang)
3	0.685008958	0.615046738	0.548610915	0.75862069	0.8	0.766666667	0.73944045	0.754615299	0.701598504	2.837894256	3.075233692	2.351189638	0.415215464	0.481191577	0.588768371	0.443629648	0.415046738	0.315277582	Model 3 (Tang)
5	0.685008958	0.615046738	0.548610915	0.751724138	0.784615385	0.766666667	0.73397632	0.740635256	0.701598504	2.75906386	2.855574143	2.351189638	0.41902478	0.490626706	0.588768371	0.436733096	0.399662123	0.315277582	Model 3 (Tang)
1	0.685008958	0.615046738	0.548610915	0.744827586	0.784615385	0.766666667	0.728592353	0.740635256	0.701598504	2.684494566	2.855574143	2.351189638	0.422904639	0.490626706	0.588768371	0.429836545	0.399662123	0.315277582	Model 3 (Tang)
3	0.685008958	0.632115863	0.561285429	0.737931034	0.784615385	0.766666667	0.723286797	0.745859004	0.706358138	2.613849973	2.934823648	2.405508982	0.426857019	0.46887194	0.572236397	0.422939993	0.416731247	0.327952096	Model 3 (Tang)
5	0.706994887	0.647148155	0.572447513	0.737931034	0.784615385	0.766666667	0.729564812	0.750288195	0.710425813	2.697743648	3.004616435	2.453346484	0.397063003	0.449713135	0.557677157	0.444925922	0.43176354	0.33911418	Model 3 (Tang)
1	0.706994887	0.647148155	0.572447513	0.737931034	0.784615385	0.766666667	0.729564812	0.750288195	0.710425813	2.697743648	3.004616435	2.453346484	0.397063003	0.449713135	0.557677157	0.444925922	0.43176354	0.33911418	Model 3 (Tang)
3	0.706994887	0.647148155	0.572447513	0.731034483	0.784615385	0.766666667	0.724409396	0.750288195	0.710425813	2.628570734	3.004616435	2.453346484	0.400808881	0.449713135	0.557677157	0.43802937	0.43176354	0.33911418	Model 3 (Tang)
5	0.706994887	0.647148155	0.572447513	0.724137931	0.769230769	0.766666667	0.71932633	0.737140152	0.710425813	2.562856466	2.804308673	2.453346484	0.404626108	0.458707398	0.557677157	0.431132818	0.416378925	0.33911418	Model 3 (Tang)
1	0.706994887	0.647148155	0.572447513	0.717241379	0.769230769	0.766666667	0.714314101	0.737140152	0.710425813	2.500347772	2.804308673	2.453346484	0.408516744	0.458707398	0.557677157	0.424236266	0.416378925	0.33911418	Model 3 (Tang)
3	0.730206601	0.663018546	0.584231918	0.717241379	0.769230769	0.766666667	0.720860485	0.741807578	0.714599743	2.582437979	2.873080365	2.503851078	0.376154258	0.438075891	0.542306194	0.44744798	0.432249315	0.350898585	Model 3 (Tang)
5	0.730206601	0.663018546	0.584231918	0.710344828	0.753846154	0.766666667	0.715985852	0.729255036	0.714599743	2.52095136	2.693512842	2.503851078	0.379806241	0.447016215	0.542306194	0.440551428	0.4168647	0.350898585	Model 3 (Tang)
1	0.730206601	0.663018546	0.584231918	0.703448276	0.753846154	0.766666667	0.711176704	0.729255036	0.714599743	2.462324584	2.693512842	2.503851078	0.383529832	0.447016215	0.542306194	0.433654877	0.4168647	0.350898585	Model 3 (Tang)
3	0.75219253	0.678050838	0.595394002	0.703448276	0.753846154	0.766666667	0.71723161	0.733658734	0.718443783	2.536463182	2.754581531	2.551688581	0.352275325	0.427075419	0.527746954	0.455640806	0.431896992	0.362060669	Model 3 (Tang)
5	0.75219253	0.678050838	0.595394002	0.703448276	0.753846154	0.766666667	0.71723161	0.733658734	0.718443783	2.536463182	2.754581531	2.551688581	0.352275325	0.427075419	0.527746954	0.455640806	0.431896992	0.362060669	Model 3 (Tang)
1	0.75219253	0.678050838	0.595394002	0.696551724	0.753846154	0.766666667	0.712545902	0.733658734	0.718443783	2.478816291	2.754581531	2.551688581	0.3557632	0.427075419	0.527746954	0.448744254	0.431896992	0.362060669	Model 3 (Tang)
3	0.75219253	0.678050838	0.595394002	0.689655172	0.753846154	0.766666667	0.70792102	0.733658734	0.718443783	2.423731485	2.754581531	2.551688581	0.359320832	0.427075419	0.527746954	0.441847702	0.431896992	0.362060669	Model 3 (Tang)
5	0.75219253	0.678050838	0.595394002	0.682758621	0.738461538	0.733333333	0.703355788	0.721645977	0.69066369	2.37104167	2.592547323	2.232727508	0.362950335	0.435972823	0.551735451	0.43495115	0.416512377	0.328727336	Model 3 (Tang)
1	0.75219253	0.678050838	0.595394002	0.675862069	0.723076923	0.7	0.698849059	0.710020271	0.664951966	2.320593975	2.448516916	1.984646674	0.36665391	0.445248841	0.578008568	0.428054599	0.401127761	0.295394002	Model 3 (Tang)
3	0.774400028	0.693234623	0.606668575	0.675862069	0.723076923	0.7	0.704936977	0.714558698	0.669118344	2.38910647	2.503347251	2.022228584	0.333795877	0.424249989	0.561902035	0.450262097	0.416311546	0.306668575	Model 3 (Tang)
5	0.774400028	0.693234623	0.643691412	0.668965517	0.707692308	0.7	0.700539037	0.703404219	0.68209947	2.339333419	2.371592132	2.145638041	0.337237071	0.433472815	0.509012268	0.443365546	0.400926931	0.343691412	Model 3 (Tang)
1	0.774400028	0.693234623	0.643691412	0.668965517	0.707692308	0.7	0.700539037	0.703404219	0.68209947	2.339333419	2.371592132	2.145638041	0.337237071	0.433472815	0.509012268	0.443365546	0.400926931	0.343691412	Model 3 (Tang)
3	0.774400028	0.693234623	0.643691412	0.668965517	0.707692308	0.7	0.700539037	0.703404219	0.68209947	2.339333419	2.371592132	2.145638041	0.337237071	0.433472815	0.509012268	0.443365546	0.400926931	0.343691412	Model 3 (Tang)
5	0.774400028	0.693234623	0.643691412	0.668965517	0.707692308	0.7	0.700539037	0.703404219	0.68209947	2.339333419	2.371592132	2.145638041	0.337237071	0.433472815	0.509012268	0.443365546	0.400926931	0.343691412	Model 3 (Tang)
1	0.774400028	0.693234623	0.673875389	0.662068966	0.692307692	0.7	0.696195633	0.692592638	0.691952376	2.29159192	2.253012526	2.246251298	0.340749957	0.443105544	0.465892301	0.436468994	0.385542316	0.373875389	Model 3 (Tang)
3	0.774400028	0.693234623	0.673875389	0.655172414	0.692307692	0.7	0.691905756	0.692592638	0.691952376	2.245760082	2.253012526	2.246251298	0.344336799	0.443105544	0.465892301	0.429572442	0.385542316	0.373875389	Model 3 (Tang)
5	0.797088557	0.7087473	0.685394178	0.655172414	0.692307692	0.7	0.698027225	0.697284221	0.695553306	2.311556815	2.303428724	2.284647259	0.30970694	0.420698345	0.449436889	0.452260971	0.401054992	0.385394178	Model 3 (Tang)
1	0.820300271	0.72461769	0.697178583	0.655172414	0.692307692	0.7	0.704043136	0.701938073	0.69915118	2.378870785	2.355007493	2.32392861	0.274278534	0.397774448	0.432602024	0.475472684	0.416925382	0.397178583	Model 3 (Tang)
3	0.820300271	0.72461769	0.697178583	0.648275862	0.692307692	0.7	0.69990033	0.701938073	0.69915118	2.33222626	2.355007493	2.32392861	0.277196391	0.397774448	0.432602024	0.468576133	0.416925382	0.397178583	Model 3 (Tang)
5	0.820300271	0.72461769	0.697178583	0.64137931	0.692307692	0.7	0.695805994	0.701938073	0.69915118	2.287375755	2.355007493	2.32392861	0.280176997	0.397774448	0.432602024	0.461679581	0.416925382	0.397178583	Model 3 (Tang)
1	0.820300271	0.72461769	0.697178583	0.64137931	0.692307692	0.7	0.695805994	0.701938073	0.69915118	2.287375755	2.355007493	2.32392861	0.280176997	0.397774448	0.432602024	0.461679581	0.416925382	0.397178583	Model 3 (Tang)
3	0.820300271	0.72461769	0.697178583	0.634482759	0.676923077	0.666666667	0.691759282	0.691630635	0.676536168	2.244217722	2.242864279	2.091535749	0.2832224	0.406814776	0.454232126	0.454783029	0.401540767	0.36384525	Model 3 (Tang)
5	0.820300271	0.743911743	0.711505196	0.627586207	0.676923077	0.666666667	0.687759368	0.69720679	0.680971438	2.202658134	2.302583967	2.134515588	0.286334734	0.378312198	0.432742206	0.447886478	0.42083482	0.378171863	Model 3 (Tang)
1	0.820300271	0.769495682	0.730502303	0.620689655	0.676923077	0.666666667	0.683805445	0.704297068	0.68666839	2.162609804	2.38177235	2.19150691	0.289516231	0.340517742	0.404246545	0.440989926	0.446418759	0.39716897	Model 3 (Tang)
3	0.843511984	0.785366073	0.742286709	0.620689655	0.676923077	0.666666667	0.689807476	0.708530863	0.690101225	2.223804322	2.430894987	2.226860126	0.252119581	0.317072847	0.386569937	0.46420164	0.46228915	0.408953375	Model 3 (Tang)
5	0.843511984	0.785366073	0.742286709	0.613793103	0.676923077	0.666666667	0.685938874	0.708530863	0.690101225	2.184093531	2.430894987	2.226860126	0.254952385	0.317072847	0.386569937	0.457305088	0.46228915	0.408953375	Model 3 (Tang)
1	0.843511984	0.785366073	0.742286709	0.606896552	0.676923077	0.666666667	0.682113422	0.708530863	0.690101225	2.145776101	2.430894987	2.226860126	0.257849571	0.317072847	0.386569937	0.450408536	0.46228915	0.408953375	Model 3 (Tang)
3	0.843511984	0.785366073	0.742286709	0.6	0.661538462	0.666666667	0.678330402	0.698831444	0.690101225	2.108779961	2.32039976	2.226860126	0.260813359	0.324446634	0.386569937	0.443511984	0.446904534	0.408953375	Model 3 (Tang)
5	0.865497913	0.800398365	0.753448793	0.6	0.661538462	0.666666667	0.683918878	0.702806695	0.693284123	2.163744783	2.364813352	2.260346378	0.224170145	0.301723401	0.369826811	0.465497913	0.461936827	0.420115459	Model 3 (Tang)
1	0.887820476	0.815660823	0.764781783	0.6	0.661538462	0.666666667	0.689397702	0.706736868	0.696449554	2.219551191	2.409906976	2.29434535	0.186965873	0.278652245	0.352827325	0.487820476	0.477199284	0.43144845	Model 3 (Tang)
3	0.887820476	0.815660823	0.764781783	0.593103448	0.661538462	0.666666667	0.685725496	0.706736868	0.696449554	2.181931679	2.409906976	2.29434535	0.189139894	0.278652245	0.352827325	0.480923925	0.477199284	0.43144845	Model 3 (Tang)
5	0.887820476	0.815660823	0.764781783	0.586206897	0.646153846	0.633333333	0.682092205	0.697439895	0.67593162	2.145566151	2.305128412	2.0857685	0.19136507	0.285286822	0.371397184	0.474027373	0.461814669	0.398115117	Model 3 (Tang)
1	0.887820476	0.83403964	0.778428797	0.579310345	0.646153846	0.633333333	0.678497212	0.702121066	0.6797938	2.110392936	2.357068549	2.122987628	0.193643225	0.256843414	0.349849268	0.467130821	0.480193487	0.41176213	Model 3 (Tang)
3	0.887820476	0.83403964	0.778428797	0.572413793	0.630769231	0.633333333	0.674939916	0.69314398	0.6797938	2.07635434	2.25885736	2.122987628	0.195976276	0.263107887	0.349849268	0.46023427	0.464808871	0.41176213	Model 3 (Tang)
5	0.909806405	0.849071933	0.789590881	0.572413793	0.630769231	0.633333333	0.680283708	0.696930189	0.682884953	2.127773045	2.299569819	2.153429675	0.157567123	0.239276204	0.332224925	0.482220198	0.479841164	0.422924214	Model 3 (Tang)
1	0.909806405	0.849071933	0.789590881	0.565517241	0.615384615	0.6	0.676793676	0.688239168	0.663749944	2.093998869	2.207587026	1.973977202	0.159488673	0.245258109	0.350681865	0.475323647	0.464456548	0.389590881	Model 3 (Tang)
3	0.909806405	0.849071933	0.789590881	0.55862069	0.615384615	0.6	0.673339271	0.688239168	0.663749944	2.061280137	2.207587026	1.973977202	0.161457669	0.245258109	0.350681865	0.468427095	0.464456548	0.389590881	Model 3 (Tang)
5	0.909806405	0.849071933	0.789590881	0.551724138	0.615384615	0.6	0.66991995	0.688239168	0.663749944	2.029568135	2.207587026	1.973977202	0.16347589	0.245258109	0.350681865	0.461530543	0.464456548	0.389590881	Model 3 (Tang)
1	0.909806405	0.849071933	0.789590881	0.551724138	0.615384615	0.6	0.66991995	0.688239168	0.663749944	2.029568135	2.207587026	1.973977202	0.16347589	0.245258109	0.350681865	0.461530543	0.464456548	0.389590881	Model 3 (Tang)
3	0.909806405	0.849071933	0.789590881	0.544827586	0.615384615	0.6	0.666535182	0.688239168	0.663749944	1.998817103	2.207587026	1.973977202	0.165545205	0.245258109	0.350681865	0.454633992	0.464456548	0.389590881	Model 3 (Tang)
5	0.909806405	0.849071933	0.789590881	0.537931034	0.615384615	0.6	0.663184444	0.688239168	0.663749944	1.968984012	2.207587026	1.973977202	0.16766758	0.245258109	0.350681865	0.44773744	0.464456548	0.389590881	Model 3 (Tang)
1	0.933018119	0.864942323	0.801375286	0.537931034	0.615384615	0.6	0.668788443	0.692198782	0.667048253	2.019218317	2.248850041	2.003438216	0.124517599	0.219468724	0.33104119	0.470949154	0.480326939	0.401375286	Model 3 (Tang)
3	0.933018119	0.864942323	0.801375286	0.537931034	0.615384615	0.6	0.668788443	0.692198782	0.667048253	2.019218317	2.248850041	2.003438216	0.124517599	0.219468724	0.33104119	0.470949154	0.480326939	0.401375286	Model 3 (Tang)
5	0.933018119	0.864942323	0.801375286	0.531034483	0.615384615	0.6	0.66549858	0.692198782	0.667048253	1.98952393	2.248850041	2.003438216	0.126134711	0.219468724	0.33104119	0.464052602	0.480326939	0.401375286	Model 3 (Tang)
1	0.933018119	0.864942323	0.801375286	0.524137931	0.6	0.6	0.662240925	0.683780049	0.667048253	1.96069025	2.162355808	2.003438216	0.127794378	0.225096128	0.33104119	0.45715605	0.464942323	0.401375286	Model 3 (Tang)
3	0.933018119	0.864942323	0.801375286	0.517241379	0.6	0.6	0.659015008	0.683780049	0.667048253	1.93268039	2.162355808	2.003438216	0.129498303	0.225096128	0.33104119	0.450259498	0.464942323	0.401375286	Model 3 (Tang)
5	0.933018119	0.864942323	0.801375286	0.517241379	0.6	0.6	0.659015008	0.683780049	0.667048253	1.93268039	2.162355808	2.003438216	0.129498303	0.225096128	0.33104119	0.450259498	0.464942323	0.401375286	Model 3 (Tang)
1	0.933018119	0.864942323	0.801375286	0.517241379	0.6	0.6	0.659015008	0.683780049	0.667048253	1.93268039	2.162355808	2.003438216	0.129498303	0.225096128	0.33104119	0.450259498	0.464942323	0.401375286	Model 3 (Tang)
3	0.933018119	0.864942323	0.801375286	0.517241379	0.6	0.6	0.659015008	0.683780049	0.667048253	1.93268039	2.162355808	2.003438216	0.129498303	0.225096128	0.33104119	0.450259498	0.464942323	0.401375286	Model 3 (Tang)
5	0.933018119	0.864942323	0.801375286	0.510344828	0.584615385	0.566666667	0.655820366	0.675563637	0.649040003	1.905459539	2.082268556	1.849327584	0.13124828	0.23101971	0.350514201	0.443362947	0.449557708	0.368041953	Model 3 (Tang)
1	0.933018119	0.864942323	0.801375286	0.503448276	0.569230769	0.533333333	0.652656548	0.66754234	0.631978528	1.878994823	2.007901822	1.717232756	0.133046202	0.237263486	0.372421338	0.436466395	0.434173093	0.33470862	Model 3 (Tang)
3	0.933018119	0.864942323	0.801375286	0.496551724	0.553846154	0.533333333	0.649523109	0.65970929	0.631978528	1.853255168	1.938663828	1.717232756	0.134894066	0.243854138	0.372421338	0.429569843	0.418788477	0.33470862	Model 3 (Tang)
5	0.933018119	0.864942323	0.801375286	0.489655172	0.538461538	0.5	0.646419614	0.652057936	0.615791075	1.828211179	1.874041701	1.602750573	0.136793982	0.250821399	0.397249427	0.422673291	0.403403862	0.301375286	Model 3 (Tang)
1	0.955582667	0.880370231	0.81283113	0.489655172	0.538461538	0.5	0.651862163	0.656058222	0.619143705	1.872425495	1.907468834	1.625662261	0.090711455	0.222169571	0.374337739	0.445237839	0.41883177	0.31283113	Model 3 (Tang)
3	0.977677437	0.895476941	0.824048472	0.489655172	0.538461538	0.5	0.657031457	0.659887087	0.622370321	1.915719302	1.940200039	1.648096944	0.045588333	0.194114252	0.351903056	0.467332609	0.43393848	0.324048472	Model 3 (Tang)
5	0.977677437	0.895476941	0.824048472	0.482758621	0.523076923	0.5	0.654000355	0.652489747	0.622370321	1.890176378	1.877612941	1.648096944	0.046239595	0.199823495	0.351903056	0.460436057	0.418553864	0.324048472	Model 3 (Tang)
1	0.977677437	0.895476941	0.84929104	0.475862069	0.507692308	0.5	0.650997092	0.645256418	0.629435025	1.865305636	1.818937537	1.69858208	0.046909734	0.205878752	0.30141792	0.453539506	0.403169249	0.34929104	Model 3 (Tang)
3	0.977677437	0.895476941	0.84929104	0.468965517	0.507692308	0.5	0.648021285	0.645256418	0.629435025	1.841080887	1.818937537	1.69858208	0.047599583	0.205878752	0.30141792	0.446642954	0.403169249	0.34929104	Model 3 (Tang)
5	0.977677437	0.895476941	0.84929104	0.468965517	0.507692308	0.5	0.648021285	0.645256418	0.629435025	1.841080887	1.818937537	1.69858208	0.047599583	0.205878752	0.30141792	0.446642954	0.403169249	0.34929104	Model 3 (Tang)
1	0.977677437	0.895476941	0.84929104	0.462068966	0.507692308	0.5	0.64507256	0.645256418	0.629435025	1.817477286	1.818937537	1.69858208	0.048310025	0.205878752	0.30141792	0.439746402	0.403169249	0.34929104	Model 3 (Tang)
3	0.977677437	0.895476941	0.84929104	0.455172414	0.492307692	0.466666667	0.642150549	0.638181703	0.614260139	1.794471245	1.763818217	1.5924207	0.049041995	0.212312463	0.322947771	0.432849851	0.387784633	0.315957707	Model 3 (Tang)
5	0.977677437	0.895476941	0.84929104	0.448275862	0.476923077	0.466666667	0.639254891	0.631260443	0.614260139	1.772040354	1.711941211	1.5924207	0.049796487	0.219161253	0.322947771	0.425953299	0.372400018	0.315957707	Model 3 (Tang)
1	0.977677437	0.895476941	0.84929104	0.44137931	0.476923077	0.466666667	0.63638523	0.631260443	0.614260139	1.750163313	1.711941211	1.5924207	0.050574557	0.219161253	0.322947771	0.419056747	0.372400018	0.315957707	Model 3 (Tang)
3	0.977677437	0.895476941	0.84929104	0.434482759	0.461538462	0.466666667	0.633541218	0.624487699	0.614260139	1.728819858	1.663028605	1.5924207	0.051377328	0.226466628	0.322947771	0.412160195	0.357015403	0.315957707	Model 3 (Tang)
5	0.977677437	0.895476941	0.84929104	0.427586207	0.446153846	0.433333333	0.630722514	0.61785874	0.599799723	1.707990703	1.616833366	1.498748894	0.052205995	0.234275822	0.347789908	0.405263644	0.341630787	0.282624373	Model 3 (Tang)
1	0.977677437	0.895476941	0.84929104	0.427586207	0.446153846	0.433333333	0.630722514	0.61785874	0.599799723	1.707990703	1.616833366	1.498748894	0.052205995	0.234275822	0.347789908	0.405263644	0.341630787	0.282624373	Model 3 (Tang)
3	0.977677437	0.895476941	0.84929104	0.420689655	0.446153846	0.433333333	0.627928779	0.61785874	0.599799723	1.68765748	1.616833366	1.498748894	0.053061831	0.234275822	0.347789908	0.398367092	0.341630787	0.282624373	Model 3 (Tang)
5	0.977677437	0.895476941	0.84929104	0.413793103	0.430769231	0.433333333	0.625159685	0.611369036	0.599799723	1.667802686	1.573135167	1.498748894	0.053946195	0.242642815	0.347789908	0.39147054	0.326246172	0.282624373	Model 3 (Tang)
1	1	0.910739398	0.860624031	0.413793103	0.430769231	0.433333333	0.630434783	0.615376863	0.602977398	1.705882353	1.599947592	1.518748289	0	0.207212111	0.321636852	0.413793103	0.341508629	0.293957364	Model 3 (Tang)
3	1	0.910739398	0.860624031	0.406896552	0.415384615	0.4	0.627705628	0.609045699	0.589216672	1.686046512	1.557843708	1.434373384	0	0.214886633	0.348439924	0.406896552	0.326124014	0.260624031	Model 3 (Tang)
5	1	0.910739398	0.897646868	0.4	0.4	0.4	0.625	0.602843481	0.599371512	1.666666667	1.517898997	1.496078113	0	0.223151504	0.255882831	0.4	0.310739398	0.297646868	Model 3 (Tang)
1	1	0.910739398	0.897646868	0.393103448	0.4	0.4	0.622317597	0.602843481	0.599371512	1.647727273	1.517898997	1.496078113	0	0.223151504	0.255882831	0.393103448	0.310739398	0.297646868	Model 3 (Tang)
3	1	0.910739398	0.897646868	0.386206897	0.384615385	0.366666667	0.61965812	0.596766311	0.58632167	1.629213483	1.479951523	1.417337159	0	0.232077564	0.279144907	0.386206897	0.295354783	0.264313534	Model 3 (Tang)
5	1	0.910739398	0.897646868	0.379310345	0.369230769	0.366666667	0.617021277	0.590810445	0.58632167	1.611111111	1.443855144	1.417337159	0	0.241747462	0.279144907	0.379310345	0.279970168	0.264313534	Model 3 (Tang)
1	1	0.910739398	0.897646868	0.372413793	0.353846154	0.366666667	0.61440678	0.584972285	0.58632167	1.593406593	1.40947764	1.417337159	0	0.252258222	0.279144907	0.372413793	0.264585552	0.264313534	Model 3 (Tang)
3	1	0.910739398	0.897646868	0.365517241	0.353846154	0.366666667	0.611814346	0.584972285	0.58632167	1.576086957	1.40947764	1.417337159	0	0.252258222	0.279144907	0.365517241	0.264585552	0.264313534	Model 3 (Tang)
5	1	0.910739398	0.897646868	0.35862069	0.338461538	0.366666667	0.609243697	0.579248377	0.58632167	1.559139785	1.376699091	1.417337159	0	0.263724505	0.279144907	0.35862069	0.249200937	0.264313534	Model 3 (Tang)
1	1	0.910739398	0.897646868	0.351724138	0.338461538	0.366666667	0.606694561	0.579248377	0.58632167	1.542553191	1.376699091	1.417337159	0	0.263724505	0.279144907	0.351724138	0.249200937	0.264313534	Model 3 (Tang)
3	1	0.910739398	0.897646868	0.344827586	0.323076923	0.333333333	0.604166667	0.5736354	0.573827975	1.526315789	1.345410475	1.346470301	0	0.276282814	0.307059397	0.344827586	0.233816322	0.230980201	Model 3 (Tang)
5	1	0.910739398	0.897646868	0.337931034	0.323076923	0.333333333	0.601659751	0.5736354	0.573827975	1.510416667	1.345410475	1.346470301	0	0.276282814	0.307059397	0.337931034	0.233816322	0.230980201	Model 3 (Tang)
1	1	0.910739398	0.897646868	0.331034483	0.323076923	0.333333333	0.599173554	0.5736354	0.573827975	1.494845361	1.345410475	1.346470301	0	0.276282814	0.307059397	0.331034483	0.233816322	0.230980201	Model 3 (Tang)
3	1	0.910739398	0.897646868	0.324137931	0.323076923	0.333333333	0.596707819	0.5736354	0.573827975	1.479591837	1.345410475	1.346470301	0	0.276282814	0.307059397	0.324137931	0.233816322	0.230980201	Model 3 (Tang)
5	1	0.928052367	0.910502446	0.317241379	0.323076923	0.333333333	0.594262295	0.578234621	0.577301723	1.464646465	1.370986452	1.365753669	0	0.222695053	0.268492663	0.317241379	0.25112929	0.243835779	Model 3 (Tang)
1	1	0.928052367	0.910502446	0.310344828	0.307692308	0.333333333	0.591836735	0.572744534	0.577301723	1.45	1.340520086	1.365753669	0	0.233829806	0.268492663	0.310344828	0.235744675	0.243835779	Model 3 (Tang)
3	1	0.928052367	0.910502446	0.303448276	0.307692308	0.333333333	0.589430894	0.572744534	0.577301723	1.435643564	1.340520086	1.365753669	0	0.233829806	0.268492663	0.303448276	0.235744675	0.243835779	Model 3 (Tang)
5	1	0.928052367	0.910502446	0.296551724	0.292307692	0.333333333	0.587044534	0.567357719	0.577301723	1.421568627	1.311378345	1.365753669	0	0.246136638	0.268492663	0.296551724	0.22036006	0.243835779	Model 3 (Tang)
1	1	0.928052367	0.910502446	0.289655172	0.292307692	0.333333333	0.584677419	0.567357719	0.577301723	1.40776699	1.311378345	1.365753669	0	0.246136638	0.268492663	0.289655172	0.22036006	0.243835779	Model 3 (Tang)
3	1	0.928052367	0.910502446	0.282758621	0.276923077	0.3	0.582329317	0.562071288	0.565353035	1.394230769	1.283476678	1.30071778	0	0.259810896	0.298325181	0.282758621	0.204975444	0.210502446	Model 3 (Tang)
5	1	0.928052367	0.910502446	0.275862069	0.276923077	0.3	0.58	0.562071288	0.565353035	1.380952381	1.283476678	1.30071778	0	0.259810896	0.298325181	0.275862069	0.204975444	0.210502446	Model 3 (Tang)
1	1	0.928052367	0.910502446	0.268965517	0.261538462	0.3	0.577689243	0.556882462	0.565353035	1.367924528	1.256737581	1.30071778	0	0.275093889	0.298325181	0.268965517	0.189590829	0.210502446	Model 3 (Tang)
3	1	0.946875834	0.924479629	0.262068966	0.261538462	0.3	0.575396825	0.561831625	0.569092781	1.355140187	1.282227692	1.320685185	0	0.203121812	0.251734569	0.262068966	0.208414295	0.224479629	Model 3 (Tang)
5	1	0.946875834	0.924479629	0.255172414	0.261538462	0.3	0.57312253	0.561831625	0.569092781	1.342592593	1.282227692	1.320685185	0	0.203121812	0.251734569	0.255172414	0.208414295	0.224479629	Model 3 (Tang)
1	1	0.946875834	0.924479629	0.248275862	0.246153846	0.266666667	0.570866142	0.556749334	0.557650139	1.330275229	1.25605978	1.26065404	0	0.215816925	0.28320139	0.248275862	0.19302968	0.191146296	Model 3 (Tang)
3	1	0.964971901	0.937916689	0.24137931	0.246153846	0.266666667	0.568627451	0.561415967	0.561206687	1.318181818	1.280064766	1.278977303	0	0.142301654	0.232812416	0.24137931	0.211125747	0.204583356	Model 3 (Tang)
5	1	0.964971901	0.937916689	0.234482759	0.230769231	0.233333333	0.56640625	0.556435483	0.550232223	1.306306306	1.254463471	1.223369594	0	0.151788431	0.266071333	0.234482759	0.195741131	0.171250022	Model 3 (Tang)
1	1	0.964971901	0.937916689	0.227586207	0.230769231	0.233333333	0.564202335	0.556435483	0.550232223	1.294642857	1.254463471	1.223369594	0	0.151788431	0.266071333	0.227586207	0.195741131	0.171250022	Model 3 (Tang)
3	1	0.964971901	0.937916689	0.220689655	0.215384615	0.233333333	0.562015504	0.551542589	0.550232223	1.283185841	1.229866148	1.223369594	0	0.162630462	0.266071333	0.220689655	0.180356516	0.171250022	Model 3 (Tang)
5	1	0.964971901	0.937916689	0.213793103	0.215384615	0.233333333	0.55984556	0.551542589	0.550232223	1.271929825	1.229866148	1.223369594	0	0.162630462	0.266071333	0.213793103	0.180356516	0.171250022	Model 3 (Tang)
1	1	0.964971901	0.937916689	0.206896552	0.215384615	0.233333333	0.557692308	0.551542589	0.550232223	1.260869565	1.229866148	1.223369594	0	0.162630462	0.266071333	0.206896552	0.180356516	0.171250022	Model 3 (Tang)
3	1	0.964971901	0.937916689	0.2	0.215384615	0.233333333	0.555555556	0.551542589	0.550232223	1.25	1.229866148	1.223369594	0	0.162630462	0.266071333	0.2	0.180356516	0.171250022	Model 3 (Tang)
5	1	0.964971901	0.937916689	0.193103448	0.215384615	0.233333333	0.553435115	0.551542589	0.550232223	1.239316239	1.229866148	1.223369594	0	0.162630462	0.266071333	0.193103448	0.180356516	0.171250022	Model 3 (Tang)
1	1	0.964971901	0.937916689	0.186206897	0.215384615	0.233333333	0.551330798	0.551542589	0.550232223	1.228813559	1.229866148	1.223369594	0	0.162630462	0.266071333	0.186206897	0.180356516	0.171250022	Model 3 (Tang)
3	1	0.964971901	0.937916689	0.179310345	0.215384615	0.233333333	0.549242424	0.551542589	0.550232223	1.218487395	1.229866148	1.223369594	0	0.162630462	0.266071333	0.179310345	0.180356516	0.171250022	Model 3 (Tang)
5	1	0.964971901	0.973990223	0.172413793	0.2	0.233333333	0.547169811	0.546734993	0.559553252	1.208333333	1.206214876	1.270422029	0	0.175140497	0.111470475	0.172413793	0.164971901	0.207323556	Model 3 (Tang)
1	1	0.964971901	0.973990223	0.172413793	0.2	0.233333333	0.547169811	0.546734993	0.559553252	1.208333333	1.206214876	1.270422029	0	0.175140497	0.111470475	0.172413793	0.164971901	0.207323556	Model 3 (Tang)
3	1	0.964971901	0.973990223	0.165517241	0.2	0.233333333	0.545112782	0.546734993	0.559553252	1.198347107	1.206214876	1.270422029	0	0.175140497	0.111470475	0.165517241	0.164971901	0.207323556	Model 3 (Tang)
5	1	0.964971901	0.973990223	0.15862069	0.2	0.233333333	0.543071161	0.546734993	0.559553252	1.18852459	1.206214876	1.270422029	0	0.175140497	0.111470475	0.15862069	0.164971901	0.207323556	Model 3 (Tang)
1	1	0.964971901	0.973990223	0.151724138	0.2	0.233333333	0.541044776	0.546734993	0.559553252	1.178861789	1.206214876	1.270422029	0	0.175140497	0.111470475	0.151724138	0.164971901	0.207323556	Model 3 (Tang)
3	1	0.964971901	0.973990223	0.144827586	0.2	0.233333333	0.539033457	0.546734993	0.559553252	1.169354839	1.206214876	1.270422029	0	0.175140497	0.111470475	0.144827586	0.164971901	0.207323556	Model 3 (Tang)
5	1	0.964971901	0.973990223	0.137931034	0.2	0.233333333	0.537037037	0.546734993	0.559553252	1.16	1.206214876	1.270422029	0	0.175140497	0.111470475	0.137931034	0.164971901	0.207323556	Model 3 (Tang)
1	1	0.964971901	0.973990223	0.131034483	0.2	0.233333333	0.535055351	0.546734993	0.559553252	1.150793651	1.206214876	1.270422029	0	0.175140497	0.111470475	0.131034483	0.164971901	0.207323556	Model 3 (Tang)
3	1	0.964971901	0.973990223	0.124137931	0.184615385	0.2	0.533088235	0.542010486	0.549039228	1.141732283	1.183456104	1.217487778	0	0.189735539	0.130048887	0.124137931	0.149587285	0.173990223	Model 3 (Tang)
5	1	0.982041025	0.986664736	0.117241379	0.184615385	0.2	0.531135531	0.546359751	0.552238322	1.1328125	1.204389936	1.23333092	0	0.097277782	0.066676319	0.117241379	0.166656409	0.186664736	Model 3 (Tang)
1	1	1	1	0.110344828	0.184615385	0.2	0.52919708	0.550847458	0.555555556	1.124031008	1.226415094	1.25	0	0	0	0.110344828	0.184615385	0.2	Model 3 (Tang)
3	1	1	1	0.110344828	0.184615385	0.2	0.52919708	0.550847458	0.555555556	1.124031008	1.226415094	1.25	0	0	0	0.110344828	0.184615385	0.2	Model 3 (Tang)
5	1	1	1	0.103448276	0.169230769	0.2	0.527272727	0.546218487	0.555555556	1.115384615	1.203703704	1.25	0	0	0	0.103448276	0.169230769	0.2	Model 3 (Tang)
1	1	1	1	0.096551724	0.169230769	0.2	0.525362319	0.546218487	0.555555556	1.106870229	1.203703704	1.25	0	0	0	0.096551724	0.169230769	0.2	Model 3 (Tang)
3	1	1	1	0.089655172	0.153846154	0.166666667	0.523465704	0.541666667	0.545454545	1.098484848	1.181818182	1.2	0	0	0	0.089655172	0.153846154	0.166666667	Model 3 (Tang)
5	1	1	1	0.082758621	0.138461538	0.166666667	0.521582734	0.537190083	0.545454545	1.090225564	1.160714286	1.2	0	0	0	0.082758621	0.138461538	0.166666667	Model 3 (Tang)
1	1	1	1	0.075862069	0.123076923	0.166666667	0.519713262	0.532786885	0.545454545	1.082089552	1.140350877	1.2	0	0	0	0.075862069	0.123076923	0.166666667	Model 3 (Tang)
3	1	1	1	0.068965517	0.107692308	0.166666667	0.517857143	0.528455285	0.545454545	1.074074074	1.120689655	1.2	0	0	0	0.068965517	0.107692308	0.166666667	Model 3 (Tang)
5	1	1	1	0.062068966	0.107692308	0.166666667	0.516014235	0.528455285	0.545454545	1.066176471	1.120689655	1.2	0	0	0	0.062068966	0.107692308	0.166666667	Model 3 (Tang)
1	1	1	1	0.055172414	0.092307692	0.166666667	0.514184397	0.524193548	0.545454545	1.058394161	1.101694915	1.2	0	0	0	0.055172414	0.092307692	0.166666667	Model 3 (Tang)
3	1	1	1	0.048275862	0.092307692	0.166666667	0.512367491	0.524193548	0.545454545	1.050724638	1.101694915	1.2	0	0	0	0.048275862	0.092307692	0.166666667	Model 3 (Tang)
5	1	1	1	0.04137931	0.076923077	0.133333333	0.51056338	0.52	0.535714286	1.043165468	1.083333333	1.153846154	0	0	0	0.04137931	0.076923077	0.133333333	Model 3 (Tang)
1	1	1	1	0.034482759	0.061538462	0.1	0.50877193	0.515873016	0.526315789	1.035714286	1.06557377	1.111111111	0	0	0	0.034482759	0.061538462	0.1	Model 3 (Tang)
3	1	1	1	0.027586207	0.046153846	0.066666667	0.506993007	0.511811024	0.517241379	1.028368794	1.048387097	1.071428571	0	0	0	0.027586207	0.046153846	0.066666667	Model 3 (Tang)
5	1	1	1	0.020689655	0.030769231	0.033333333	0.505226481	0.5078125	0.508474576	1.021126761	1.031746032	1.034482759	0	0	0	0.020689655	0.030769231	0.033333333	Model 3 (Tang)
1	1	1	1	0.013793103	0.015384615	0.033333333	0.503472222	0.503875969	0.508474576	1.013986014	1.015625	1.034482759	0	0	0	0.013793103	0.015384615	0.033333333	Model 3 (Tang)
3	1	1	1	0.006896552	0	0	0.501730104	0.5	0.5	1.006944444	1	1	0	NA	NA	0.006896552	0	0	Model 3 (Tang)
5	1	1	1	0	0	0	0.5	0.5	0.5	1	1	1	NA	NA	NA	0	0	0	Model 3 (Tang)
1	0	0	0	1	1	1	NA	NA	NA	NA	NA	NA	1	1	1	0	0	0	Model 4 (Li)
3	0.02209477	0.01510671	0.011217342	1	1	1	1	1	1	Inf	Inf	Inf	0.97790523	0.98489329	0.988782658	0.02209477	0.01510671	0.011217342	Model 4 (Li)
5	0.02209477	0.01510671	0.011217342	0.993103448	1	1	0.762116685	1	1	3.203741663	Inf	Inf	0.984696238	0.98489329	0.988782658	0.015198218	0.01510671	0.011217342	Model 4 (Li)
1	0.046062195	0.031493798	0.023385416	0.993103448	1	1	0.86977502	1	1	6.679018256	Inf	Inf	0.960562373	0.968506202	0.976614584	0.039165643	0.031493798	0.023385416	Model 4 (Li)
3	0.046062195	0.052752986	0.039171221	0.986206897	1	1	0.76955919	1	1	3.339509128	Inf	Inf	0.967279593	0.947247014	0.960828779	0.032269091	0.052752986	0.039171221	Model 4 (Li)
5	0.046062195	0.052752986	0.039171221	0.979310345	1	1	0.69005121	1	1	2.226339419	Inf	Inf	0.974091421	0.947247014	0.960828779	0.02537254	0.052752986	0.039171221	Model 4 (Li)
1	0.069273909	0.068623376	0.050955626	0.979310345	1	1	0.770021837	1	1	3.348238916	Inf	Inf	0.950389319	0.931376624	0.949044374	0.048584253	0.068623376	0.050955626	Model 4 (Li)
3	0.069273909	0.068623376	0.050955626	0.979310345	1	1	0.770021837	1	1	3.348238916	Inf	Inf	0.950389319	0.931376624	0.949044374	0.048584253	0.068623376	0.050955626	Model 4 (Li)
5	0.091596472	0.083885833	0.062288617	0.979310345	1	1	0.815741662	1	1	4.427162807	Inf	Inf	0.927595152	0.916114167	0.937711383	0.070906817	0.083885833	0.062288617	Model 4 (Li)
1	0.114541384	0.099573806	0.073937569	0.979310345	1	1	0.847005131	1	1	5.536166908	Inf	Inf	0.904165488	0.900426194	0.926062431	0.093851729	0.099573806	0.073937569	Model 4 (Li)
3	0.114541384	0.130612606	0.096985131	0.972413793	1	1	0.805905337	1	1	4.152125181	Inf	Inf	0.910578009	0.869387394	0.903014869	0.086955177	0.130612606	0.096985131	Model 4 (Li)
5	0.114541384	0.130612606	0.122641512	0.965517241	0.984615385	1	0.768609583	0.894623917	1	3.321700145	8.489819392	Inf	0.917082138	0.882971572	0.877358488	0.080058626	0.115227991	0.122641512	Model 4 (Li)
1	0.136983961	0.14595712	0.134035432	0.965517241	0.984615385	1	0.798895327	0.904645779	1	3.972534879	9.487212779	Inf	0.89383804	0.8673873	0.865964568	0.102501203	0.130572504	0.134035432	Model 4 (Li)
3	0.160195675	0.16182751	0.145819837	0.965517241	0.984615385	1	0.822873248	0.913185312	1	4.645674578	10.51878815	Inf	0.869797337	0.851268935	0.854180163	0.125712916	0.146442895	0.145819837	Model 4 (Li)
5	0.160195675	0.16182751	0.145819837	0.95862069	0.984615385	1	0.794720013	0.913185312	1	3.871395482	10.51878815	Inf	0.876054871	0.851268935	0.854180163	0.118816365	0.146442895	0.145819837	Model 4 (Li)
1	0.160195675	0.186558651	0.164183708	0.951724138	0.984615385	1	0.768429481	0.923817141	1	3.318338984	12.12631233	Inf	0.882403095	0.82615137	0.835816292	0.111919813	0.171174036	0.164183708	Model 4 (Li)
3	0.160195675	0.214061386	0.184605598	0.944827586	0.984615385	1	0.743822708	0.932948862	1	2.903546611	13.91399008	Inf	0.888843994	0.798218905	0.815394402	0.105023261	0.19867677	0.184605598	Model 4 (Li)
5	0.182518238	0.229323843	0.195938589	0.944827586	0.984615385	1	0.767881432	0.937130839	1	3.30814307	14.90604981	Inf	0.865217923	0.782717972	0.804061411	0.127345825	0.213939228	0.195938589	Model 4 (Li)
1	0.204725737	0.244507628	0.207213162	0.944827586	0.984615385	1	0.787715251	0.940803869	1	3.710653981	15.89299583	Inf	0.841713636	0.76729694	0.792786838	0.149553323	0.229123013	0.207213162	Model 4 (Li)
3	0.204725737	0.244507628	0.207213162	0.937931034	0.969230769	1	0.767353081	0.888224419	1	3.298359094	7.946497916	Inf	0.847902707	0.779476257	0.792786838	0.142656771	0.213738397	0.207213162	Model 4 (Li)
5	0.226820507	0.259614338	0.218430504	0.937931034	0.969230769	1	0.785146323	0.894039353	1	3.65433039	8.437465988	Inf	0.824345783	0.763889969	0.781569496	0.164751541	0.228845107	0.218430504	Model 4 (Li)
1	0.226820507	0.259614338	0.218430504	0.937931034	0.969230769	1	0.785146323	0.894039353	1	3.65433039	8.437465988	Inf	0.824345783	0.763889969	0.781569496	0.164751541	0.228845107	0.218430504	Model 4 (Li)
3	0.250032221	0.275484728	0.230214909	0.937931034	0.969230769	1	0.801125506	0.899530341	1	4.028296889	8.953253675	Inf	0.799598	0.747515756	0.769785091	0.187963255	0.244715498	0.230214909	Model 4 (Li)
5	0.273243934	0.291355119	0.241999314	0.937931034	0.969230769	1	0.814892402	0.90448027	1	4.402263388	9.469041361	Inf	0.774850217	0.731141544	0.758000686	0.211174969	0.260585888	0.241999314	Model 4 (Li)
1	0.273243934	0.291355119	0.241999314	0.931034483	0.969230769	1	0.798469864	0.90448027	1	3.962037049	9.469041361	Inf	0.780589848	0.731141544	0.758000686	0.204278417	0.260585888	0.241999314	Model 4 (Li)
3	0.273243934	0.291355119	0.278072848	0.924137931	0.953846154	1	0.782696178	0.863251496	1	3.601851863	6.312694241	Inf	0.786415146	0.74293415	0.721927152	0.197381865	0.245201273	0.278072848	Model 4 (Li)
5	0.295566498	0.306617576	0.289405838	0.924137931	0.953846154	1	0.795755966	0.869167843	1	3.896103833	6.643380818	Inf	0.762260133	0.726933186	0.710594162	0.219704429	0.26046373	0.289405838	Model 4 (Li)
1	0.295566498	0.324576551	0.302741102	0.917241379	0.953846154	1	0.781249997	0.875505633	1	3.571428514	7.032491948	Inf	0.767991412	0.708105228	0.697258898	0.212807877	0.278422705	0.302741102	Model 4 (Li)
3	0.295566498	0.324576551	0.302741102	0.910344828	0.953846154	1	0.767263424	0.875505633	1	3.296703244	7.032491948	Inf	0.773809529	0.708105228	0.697258898	0.205911325	0.278422705	0.302741102	Model 4 (Li)
5	0.319377273	0.340856534	0.314829646	0.910344828	0.953846154	1	0.780811587	0.880742614	1	3.562284964	7.385224901	Inf	0.747653754	0.691037505	0.685170354	0.2297221	0.294702688	0.314829646	Model 4 (Li)
1	0.342065801	0.35636921	0.326348435	0.910344828	0.953846154	1	0.792330746	0.885338627	1	3.815349322	7.721332892	Inf	0.722730749	0.674774215	0.673651565	0.252410629	0.310215364	0.326348435	Model 4 (Li)
3	0.342065801	0.35636921	0.326348435	0.903448276	0.953846154	1	0.779872626	0.885338627	1	3.54282437	7.721332892	Inf	0.728247777	0.674774215	0.673651565	0.245514077	0.310215364	0.326348435	Model 4 (Li)
5	0.342065801	0.35636921	0.326348435	0.896551724	0.953846154	1	0.767800208	0.885338627	1	3.306636079	7.721332892	Inf	0.733849683	0.674774215	0.673651565	0.238617525	0.310215364	0.326348435	Model 4 (Li)
1	0.365277515	0.372239601	0.33813284	0.896551724	0.953846154	1	0.779298946	0.889687933	1	3.531015978	8.065191349	Inf	0.707959695	0.658135902	0.66186716	0.261829239	0.326085755	0.33813284	Model 4 (Li)
3	0.365277515	0.372239601	0.33813284	0.889655172	0.953846154	1	0.767999066	0.889687933	1	3.31032748	8.065191349	Inf	0.713447754	0.658135902	0.66186716	0.254932687	0.326085755	0.33813284	Model 4 (Li)
5	0.365277515	0.372239601	0.33813284	0.882758621	0.953846154	1	0.7570222	0.889687933	1	3.115602334	8.065191349	Inf	0.719021565	0.658135902	0.66186716	0.248036136	0.326085755	0.33813284	Model 4 (Li)
1	0.365277515	0.372239601	0.33813284	0.875862069	0.953846154	1	0.746354693	0.889687933	1	2.942513315	8.065191349	Inf	0.724683152	0.658135902	0.66186716	0.241139584	0.326085755	0.33813284	Model 4 (Li)
3	0.388092795	0.38783894	0.349715979	0.875862069	0.953846154	1	0.757652314	0.893652965	1	3.126303072	8.403177037	Inf	0.69863421	0.641781756	0.650284021	0.263954864	0.341685094	0.349715979	Model 4 (Li)
5	0.388092795	0.38783894	0.349715979	0.875862069	0.953846154	1	0.757652314	0.893652965	1	3.126303072	8.403177037	Inf	0.69863421	0.641781756	0.650284021	0.263954864	0.341685094	0.349715979	Model 4 (Li)
1	0.411304509	0.403709331	0.361500384	0.875862069	0.953846154	1	0.768158215	0.897404703	1	3.313286322	8.747035495	Inf	0.672132647	0.625143444	0.638499616	0.287166578	0.357555484	0.361500384	Model 4 (Li)
3	0.434119789	0.41930867	0.373083523	0.875862069	0.953846154	1	0.777633293	0.900843044	1	3.497076079	9.085021183	Inf	0.646083705	0.608789298	0.626916477	0.309981858	0.373154824	0.373083523	Model 4 (Li)
5	0.434119789	0.41930867	0.373083523	0.868965517	0.938461538	0.966666667	0.768143869	0.872020737	0.917982405	3.313019443	6.813765887	11.1925057	0.651211354	0.61876945	0.648534286	0.303085306	0.357770208	0.33975019	Model 4 (Li)
1	0.434119789	0.41930867	0.373083523	0.868965517	0.938461538	0.966666667	0.768143869	0.872020737	0.917982405	3.313019443	6.813765887	11.1925057	0.651211354	0.61876945	0.648534286	0.303085306	0.357770208	0.33975019	Model 4 (Li)
3	0.434119789	0.443507959	0.391052472	0.862068966	0.938461538	0.966666667	0.758883252	0.878152861	0.921455117	3.147368471	7.207004329	11.73157415	0.656421045	0.592983323	0.629945719	0.296188755	0.381969497	0.357719138	Model 4 (Li)
5	0.434119789	0.443507959	0.391052472	0.862068966	0.938461538	0.966666667	0.758883252	0.878152861	0.921455117	3.147368471	7.207004329	11.73157415	0.656421045	0.592983323	0.629945719	0.296188755	0.381969497	0.357719138	Model 4 (Li)
1	0.434119789	0.443507959	0.391052472	0.862068966	0.938461538	0.966666667	0.758883252	0.878152861	0.921455117	3.147368471	7.207004329	11.73157415	0.656421045	0.592983323	0.629945719	0.296188755	0.381969497	0.357719138	Model 4 (Li)
3	0.434119789	0.443507959	0.391052472	0.862068966	0.938461538	0.966666667	0.758883252	0.878152861	0.921455117	3.147368471	7.207004329	11.73157415	0.656421045	0.592983323	0.629945719	0.296188755	0.381969497	0.357719138	Model 4 (Li)
5	0.434119789	0.443507959	0.391052472	0.855172414	0.923076923	0.933333333	0.749843263	0.852193525	0.854350275	2.997493782	5.765603463	5.865787076	0.661714763	0.602866378	0.65244378	0.289292203	0.366584882	0.324385805	Model 4 (Li)
1	0.434119789	0.443507959	0.391052472	0.848275862	0.923076923	0.933333333	0.741016112	0.852193525	0.854350275	2.861244064	5.765603463	5.865787076	0.667094558	0.602866378	0.65244378	0.282395651	0.366584882	0.324385805	Model 4 (Li)
3	0.434119789	0.443507959	0.391052472	0.84137931	0.907692308	0.9	0.732394369	0.827724905	0.796355775	2.736842148	4.804669552	3.910524718	0.672562546	0.613084452	0.676608365	0.275499099	0.351200266	0.291052472	Model 4 (Li)
5	0.458246997	0.460004294	0.403301666	0.84137931	0.907692308	0.9	0.742861082	0.83287038	0.801312003	2.888948457	4.983379847	4.033016661	0.643886766	0.594910524	0.662998149	0.299626307	0.367696601	0.303301666	Model 4 (Li)
1	0.480341767	0.475111003	0.414519008	0.84137931	0.907692308	0.9	0.751752723	0.837319967	0.805643721	3.028241573	5.147035871	4.145190079	0.617626589	0.578267539	0.650534436	0.321721077	0.382803311	0.314519008	Model 4 (Li)
3	0.503553481	0.490981394	0.426303413	0.84137931	0.907692308	0.9	0.760454731	0.841746238	0.809995532	3.17457629	5.3189651	4.263034132	0.590038896	0.56078321	0.637440652	0.344932791	0.398673702	0.326303413	Model 4 (Li)
5	0.503553481	0.490981394	0.426303413	0.834482759	0.907692308	0.9	0.752616224	0.841746238	0.809995532	3.042302278	5.3189651	4.263034132	0.594915251	0.56078321	0.637440652	0.338036239	0.398673702	0.326303413	Model 4 (Li)
1	0.527210638	0.507156344	0.438313967	0.834482759	0.907692308	0.9	0.761064559	0.846016297	0.814234803	3.185230935	5.494193728	4.383139666	0.566565765	0.54296335	0.624095593	0.361693396	0.414848652	0.338313967	Model 4 (Li)
3	0.55015555	0.522844316	0.449962919	0.834482759	0.907692308	0.9	0.768724977	0.849943281	0.818169559	3.323856448	5.664146759	4.49962919	0.539069795	0.525679991	0.611152312	0.384638309	0.430536624	0.349962919	Model 4 (Li)
5	0.55015555	0.522844316	0.449962919	0.827586207	0.907692308	0.9	0.761387893	0.849943281	0.818169559	3.19090219	5.664146759	4.49962919	0.543562044	0.525679991	0.611152312	0.377741757	0.430536624	0.349962919	Model 4 (Li)
1	0.572478113	0.538106774	0.46129591	0.827586207	0.907692308	0.9	0.768538507	0.853576183	0.821840854	3.320373057	5.829490048	4.612959096	0.516588946	0.508865419	0.5985601	0.40006432	0.445799081	0.36129591	Model 4 (Li)
3	0.595042661	0.553534681	0.472751754	0.827586207	0.907692308	0.9	0.775343875	0.857073961	0.825404288	3.451247433	5.996625715	4.727517537	0.489323452	0.491868571	0.585831385	0.422628868	0.461226989	0.372751754	Model 4 (Li)
5	0.595042661	0.553534681	0.472751754	0.820689655	0.907692308	0.9	0.768438498	0.857073961	0.825404288	3.318507147	5.996625715	4.727517537	0.493435413	0.491868571	0.585831385	0.415732316	0.461226989	0.372751754	Model 4 (Li)
1	0.595042661	0.553534681	0.472751754	0.813793103	0.892307692	0.9	0.761655037	0.837132619	0.825404288	3.195599475	5.139964899	4.727517537	0.497617069	0.500349064	0.585831385	0.408835764	0.445842374	0.372751754	Model 4 (Li)
3	0.61840036	0.569504886	0.484610275	0.813793103	0.892307692	0.9	0.768574177	0.840973488	0.828945873	3.321038971	5.288259651	4.846102747	0.468914812	0.482451421	0.57265525	0.432193464	0.461812578	0.384610275	Model 4 (Li)
5	0.61840036	0.569504886	0.484610275	0.806896552	0.876923077	0.866666667	0.762042462	0.822292585	0.784230581	3.202430437	4.627227195	3.634577061	0.472922631	0.490915481	0.594680452	0.425296912	0.446427962	0.351276941	Model 4 (Li)
1	0.61840036	0.569504886	0.484610275	0.8	0.861538462	0.866666667	0.755620831	0.80442358	0.784230581	3.092001801	4.11309084	3.634577061	0.47699955	0.499681829	0.594680452	0.41840036	0.431043347	0.351276941	Model 4 (Li)
3	0.640386289	0.584537178	0.495772359	0.8	0.861538462	0.866666667	0.762014204	0.808489925	0.78805893	3.201931445	4.221657398	3.71829269	0.449517139	0.482233633	0.581801125	0.440386289	0.44607564	0.362439025	Model 4 (Li)
5	0.640386289	0.584537178	0.525956336	0.793103448	0.846153846	0.866666667	0.755811706	0.791644601	0.797762138	3.095200397	3.799491658	3.944672518	0.453425983	0.491001517	0.546973459	0.433489737	0.430691024	0.392623002	Model 4 (Li)
1	0.640386289	0.584537178	0.525956336	0.786206897	0.830769231	0.866666667	0.749709364	0.775486912	0.797762138	2.995355223	3.454083325	3.944672518	0.457403404	0.500094137	0.546973459	0.426593186	0.415306409	0.392623002	Model 4 (Li)
3	0.640386289	0.584537178	0.525956336	0.779310345	0.830769231	0.866666667	0.743704772	0.775486912	0.797762138	2.901750372	3.454083325	3.944672518	0.461451222	0.500094137	0.546973459	0.419696634	0.415306409	0.392623002	Model 4 (Li)
5	0.663598003	0.600407568	0.537740741	0.779310345	0.830769231	0.866666667	0.750432279	0.780116503	0.801313538	3.00692845	3.547862905	4.033055557	0.43166628	0.48099089	0.533376068	0.442908348	0.431176799	0.404407408	Model 4 (Li)
1	0.663598003	0.600407568	0.537740741	0.772413793	0.815384615	0.833333333	0.744624956	0.764828042	0.7633945	2.915809406	3.252207663	3.226444446	0.435520443	0.49006619	0.554711111	0.436011796	0.415792184	0.371074074	Model 4 (Li)
3	0.663598003	0.600407568	0.537740741	0.772413793	0.815384615	0.833333333	0.744624956	0.764828042	0.7633945	2.915809406	3.252207663	3.226444446	0.435520443	0.49006619	0.554711111	0.436011796	0.415792184	0.371074074	Model 4 (Li)
5	0.685583932	0.615439861	0.548902825	0.772413793	0.815384615	0.833333333	0.75077349	0.769246704	0.767085282	3.012414245	3.333632581	3.293416949	0.407056517	0.471630359	0.54131661	0.457997725	0.430824476	0.382236158	Model 4 (Li)
1	0.685583932	0.615439861	0.548902825	0.765517241	0.815384615	0.833333333	0.745145911	0.769246704	0.767085282	2.923813826	3.333632581	3.293416949	0.410723693	0.471630359	0.54131661	0.451101173	0.430824476	0.382236158	Model 4 (Li)
3	0.708795645	0.631310251	0.56068723	0.765517241	0.815384615	0.833333333	0.75141723	0.773735036	0.770858907	3.022804958	3.419597195	3.364123381	0.380402085	0.452166673	0.527175324	0.474312887	0.446694867	0.394020564	Model 4 (Li)
5	0.708795645	0.631310251	0.56068723	0.75862069	0.815384615	0.833333333	0.7459633	0.773735036	0.770858907	2.936439102	3.419597195	3.364123381	0.383860286	0.452166673	0.527175324	0.467416335	0.446694867	0.394020564	Model 4 (Li)
1	0.708795645	0.631310251	0.56068723	0.75862069	0.815384615	0.833333333	0.7459633	0.773735036	0.770858907	2.936439102	3.419597195	3.364123381	0.383860286	0.452166673	0.527175324	0.467416335	0.446694867	0.394020564	Model 4 (Li)
3	0.730676378	0.646270619	0.571795907	0.75862069	0.815384615	0.833333333	0.751681603	0.777809009	0.774305872	3.027087853	3.500632521	3.430775442	0.355017501	0.433819052	0.513844912	0.489297068	0.461655235	0.40512924	Model 4 (Li)
5	0.730676378	0.646270619	0.571795907	0.751724138	0.815384615	0.833333333	0.746386134	0.777809009	0.774305872	2.94300208	3.500632521	3.430775442	0.358274542	0.433819052	0.513844912	0.482400516	0.461655235	0.40512924	Model 4 (Li)
1	0.730676378	0.646270619	0.571795907	0.744827586	0.8	0.8	0.741164755	0.763668978	0.740864135	2.863461483	3.231353096	2.858979535	0.361591899	0.442161726	0.535255116	0.475503965	0.446270619	0.371795907	Model 4 (Li)
3	0.730676378	0.665564672	0.58612252	0.737931034	0.8	0.8	0.736015921	0.768936965	0.745586731	2.788107233	3.327823362	2.930612601	0.364971263	0.41804416	0.51734685	0.468607413	0.465564672	0.38612252	Model 4 (Li)
5	0.730676378	0.665564672	0.58612252	0.737931034	0.8	0.8	0.736015921	0.768936965	0.745586731	2.788107233	3.327823362	2.930612601	0.364971263	0.41804416	0.51734685	0.468607413	0.465564672	0.38612252	Model 4 (Li)
1	0.730676378	0.665564672	0.616306497	0.731034483	0.784615385	0.8	0.730938131	0.755508497	0.754993987	2.716617304	3.090121693	3.081532486	0.368414388	0.426241104	0.479616879	0.461710861	0.450180057	0.416306497	Model 4 (Li)
3	0.730676378	0.665564672	0.616306497	0.724137931	0.784615385	0.8	0.725929924	0.755508497	0.754993987	2.648701872	3.090121693	3.081532486	0.371923096	0.426241104	0.479616879	0.454814309	0.450180057	0.416306497	Model 4 (Li)
5	0.730676378	0.665564672	0.616306497	0.717241379	0.769230769	0.766666667	0.72098988	0.742541	0.725373829	2.584099387	2.88411358	2.641313559	0.37549928	0.434765926	0.500469786	0.447917758	0.434795442	0.382973164	Model 4 (Li)
1	0.752771148	0.680671382	0.627523839	0.717241379	0.769230769	0.766666667	0.72694303	0.746808264	0.728952327	2.662239428	2.94957599	2.689387881	0.344694072	0.415127203	0.485838471	0.470012528	0.449902152	0.394190506	Model 4 (Li)
3	0.752771148	0.680671382	0.627523839	0.710344828	0.753846154	0.766666667	0.722133674	0.734411798	0.728952327	2.598852775	2.765227491	2.689387881	0.348040616	0.423599187	0.485838471	0.463115976	0.434517536	0.394190506	Model 4 (Li)
5	0.752771148	0.680671382	0.627523839	0.703448276	0.738461538	0.733333333	0.717387534	0.722420156	0.701778687	2.538414338	2.60256705	2.353214396	0.351452779	0.43242417	0.507922038	0.456219424	0.419132921	0.360857172	Model 4 (Li)
1	0.752771148	0.680671382	0.627523839	0.696551724	0.723076923	0.733333333	0.712703375	0.710813827	0.701778687	2.480723103	2.457979992	2.353214396	0.35493251	0.441624684	0.507922038	0.449322873	0.403748305	0.360857172	Model 4 (Li)
3	0.752771148	0.680671382	0.627523839	0.689655172	0.723076923	0.733333333	0.708079989	0.710813827	0.701778687	2.425595923	2.457979992	2.353214396	0.358481835	0.441624684	0.507922038	0.442426321	0.403748305	0.360857172	Model 4 (Li)
5	0.752771148	0.697740507	0.640198353	0.682758621	0.723076923	0.733333333	0.703516201	0.715878297	0.705946683	2.372865577	2.519618496	2.400743822	0.362102863	0.418018448	0.49063861	0.435529769	0.42081743	0.373531686	Model 4 (Li)
1	0.752771148	0.697740507	0.640198353	0.675862069	0.723076923	0.733333333	0.699010866	0.715878297	0.705946683	2.322379075	2.519618496	2.400743822	0.365797791	0.418018448	0.49063861	0.428633217	0.42081743	0.373531686	Model 4 (Li)
3	0.775093712	0.713002964	0.651531343	0.675862069	0.723076923	0.733333333	0.70512318	0.720258822	0.709576079	2.391246558	2.574732925	2.443242537	0.332769508	0.396910794	0.475184532	0.450955781	0.436079887	0.384864676	Model 4 (Li)
5	0.797079641	0.728035257	0.662693427	0.675862069	0.723076923	0.733333333	0.710905413	0.724443225	0.713064216	2.459075487	2.629016204	2.485100351	0.300239307	0.376121454	0.459963509	0.47294171	0.45111218	0.39602676	Model 4 (Li)
1	0.797079641	0.728035257	0.662693427	0.675862069	0.723076923	0.733333333	0.710905413	0.724443225	0.713064216	2.459075487	2.629016204	2.485100351	0.300239307	0.376121454	0.459963509	0.47294171	0.45111218	0.39602676	Model 4 (Li)
3	0.797079641	0.728035257	0.662693427	0.668965517	0.707692308	0.733333333	0.706559402	0.713520153	0.713064216	2.407844748	2.49064693	2.485100351	0.303334558	0.384298007	0.459963509	0.466045158	0.435727564	0.39602676	Model 4 (Li)
5	0.797079641	0.728035257	0.662693427	0.662068966	0.707692308	0.733333333	0.702266206	0.713520153	0.713064216	2.358705059	2.49064693	2.485100351	0.306494293	0.384298007	0.459963509	0.459148606	0.435727564	0.39602676	Model 4 (Li)
1	0.797079641	0.728035257	0.662693427	0.662068966	0.707692308	0.733333333	0.702266206	0.713520153	0.713064216	2.358705059	2.49064693	2.485100351	0.306494293	0.384298007	0.459963509	0.459148606	0.435727564	0.39602676	Model 4 (Li)
3	0.797079641	0.728035257	0.662693427	0.662068966	0.707692308	0.733333333	0.702266206	0.713520153	0.713064216	2.358705059	2.49064693	2.485100351	0.306494293	0.384298007	0.459963509	0.459148606	0.435727564	0.39602676	Model 4 (Li)
5	0.797079641	0.728035257	0.662693427	0.655172414	0.692307692	0.7	0.698024867	0.702921581	0.688374314	2.311530958	2.366114584	2.20897809	0.309720549	0.392837963	0.481866533	0.452252054	0.420342949	0.362693427	Model 4 (Li)
1	0.819287139	0.743219042	0.673968	0.655172414	0.692307692	0.7	0.703785565	0.707213831	0.691981667	2.375932703	2.415461885	2.24656	0.275824893	0.370905829	0.46576	0.474459553	0.435526734	0.373968	Model 4 (Li)
3	0.819287139	0.743219042	0.710990837	0.648275862	0.676923077	0.7	0.699640691	0.697010086	0.703261406	2.329345788	2.300439891	2.369969457	0.2787592	0.379335507	0.412870233	0.467563001	0.420142118	0.410990837	Model 4 (Li)
5	0.819287139	0.743219042	0.710990837	0.64137931	0.676923077	0.7	0.695544353	0.697010086	0.703261406	2.284550676	2.300439891	2.369969457	0.281756611	0.379335507	0.412870233	0.460666449	0.420142118	0.410990837	Model 4 (Li)
1	0.841273068	0.758251334	0.722152921	0.64137931	0.676923077	0.7	0.701122964	0.701222158	0.706501842	2.345857593	2.346968415	2.407176404	0.247477475	0.357128711	0.396924398	0.482652378	0.435174411	0.422152921	Model 4 (Li)
3	0.841273068	0.758251334	0.722152921	0.634482759	0.676923077	0.7	0.697116194	0.701222158	0.706501842	2.301596129	2.346968415	2.407176404	0.250167447	0.357128711	0.396924398	0.475755827	0.435174411	0.422152921	Model 4 (Li)
5	0.841273068	0.758251334	0.722152921	0.627586207	0.661538462	0.666666667	0.69315496	0.69138546	0.684189792	2.258973979	2.240288033	2.166458763	0.25291654	0.36543403	0.416770618	0.468859275	0.419789796	0.388819588	Model 4 (Li)
1	0.841273068	0.758251334	0.722152921	0.627586207	0.661538462	0.666666667	0.69315496	0.69138546	0.684189792	2.258973979	2.240288033	2.166458763	0.25291654	0.36543403	0.416770618	0.468859275	0.419789796	0.388819588	Model 4 (Li)
3	0.841273068	0.758251334	0.722152921	0.620689655	0.661538462	0.666666667	0.68923849	0.69138546	0.684189792	2.217901725	2.240288033	2.166458763	0.255726724	0.36543403	0.416770618	0.461962723	0.419789796	0.388819588	Model 4 (Li)
5	0.841273068	0.758251334	0.722152921	0.620689655	0.661538462	0.666666667	0.68923849	0.69138546	0.684189792	2.217901725	2.240288033	2.166458763	0.255726724	0.36543403	0.416770618	0.461962723	0.419789796	0.388819588	Model 4 (Li)
1	0.841273068	0.758251334	0.722152921	0.613793103	0.661538462	0.666666667	0.685366028	0.69138546	0.684189792	2.178296337	2.240288033	2.166458763	0.258600058	0.36543403	0.416770618	0.455066171	0.419789796	0.388819588	Model 4 (Li)
3	0.863961597	0.773764011	0.733671709	0.613793103	0.661538462	0.666666667	0.691076124	0.695689837	0.687599102	2.23704342	2.286120941	2.201015128	0.221635601	0.341984635	0.399492436	0.4777547	0.435302472	0.400338376	Model 4 (Li)
5	0.863961597	0.773764011	0.733671709	0.613793103	0.661538462	0.666666667	0.691076124	0.695689837	0.687599102	2.23704342	2.286120941	2.201015128	0.221635601	0.341984635	0.399492436	0.4777547	0.435302472	0.400338376	Model 4 (Li)
1	0.88717331	0.789634401	0.745456115	0.613793103	0.661538462	0.666666667	0.696707319	0.699970963	0.691011685	2.297145178	2.33301073	2.236368344	0.183818764	0.31799451	0.381815828	0.500966414	0.451172863	0.412122781	Model 4 (Li)
3	0.88717331	0.789634401	0.745456115	0.613793103	0.661538462	0.666666667	0.696707319	0.699970963	0.691011685	2.297145178	2.33301073	2.236368344	0.183818764	0.31799451	0.381815828	0.500966414	0.451172863	0.412122781	Model 4 (Li)
5	0.88717331	0.789634401	0.745456115	0.606896552	0.646153846	0.666666667	0.69295432	0.690553414	0.691011685	2.256844386	2.231575481	2.236368344	0.185907614	0.325565808	0.381815828	0.494069862	0.435788247	0.412122781	Model 4 (Li)
1	0.88717331	0.789634401	0.770698683	0.6	0.630769231	0.666666667	0.689241537	0.681385912	0.698076389	2.217933276	2.138593169	2.312096048	0.188044483	0.333506437	0.343951976	0.48717331	0.420403632	0.437365349	Model 4 (Li)
3	0.910385024	0.805504791	0.782483088	0.6	0.630769231	0.666666667	0.694746206	0.685690311	0.701265076	2.27596256	2.181575477	2.347449264	0.149358293	0.308346063	0.326275368	0.510385024	0.436274022	0.449149755	Model 4 (Li)
5	0.910385024	0.805504791	0.782483088	0.6	0.630769231	0.666666667	0.694746206	0.685690311	0.701265076	2.27596256	2.181575477	2.347449264	0.149358293	0.308346063	0.326275368	0.510385024	0.436274022	0.449149755	Model 4 (Li)
1	0.910385024	0.83108873	0.801480195	0.593103448	0.630769231	0.666666667	0.691108902	0.692389594	0.706265986	2.237386924	2.250865312	2.404440586	0.151095018	0.267786159	0.297779707	0.503488472	0.461857961	0.468146862	Model 4 (Li)
3	0.933596738	0.846959121	0.813264601	0.593103448	0.630769231	0.666666667	0.696457599	0.696403685	0.7092849	2.294432661	2.293847619	2.439793802	0.111958989	0.242625784	0.280103099	0.526700186	0.477728352	0.479931267	Model 4 (Li)
5	0.933596738	0.846959121	0.813264601	0.586206897	0.630769231	0.666666667	0.692892813	0.696403685	0.7092849	2.256192116	2.293847619	2.439793802	0.113276153	0.242625784	0.280103099	0.519803634	0.477728352	0.479931267	Model 4 (Li)
1	0.933596738	0.846959121	0.813264601	0.579310345	0.630769231	0.666666667	0.689364334	0.696403685	0.7092849	2.21920536	2.293847619	2.439793802	0.114624679	0.242625784	0.280103099	0.512907083	0.477728352	0.479931267	Model 4 (Li)
3	0.955691508	0.862065831	0.824481942	0.579310345	0.630769231	0.666666667	0.694350906	0.700128491	0.712101455	2.271725715	2.334761625	2.473445827	0.076484897	0.218676122	0.263277087	0.535001853	0.492835062	0.491148609	Model 4 (Li)
5	0.955691508	0.862065831	0.824481942	0.572413793	0.615384615	0.666666667	0.690889109	0.691488586	0.712101455	2.235084978	2.24137116	2.473445827	0.077406402	0.224143025	0.263277087	0.528105301	0.477450446	0.491148609	Model 4 (Li)
1	0.977677437	0.877098123	0.835644026	0.572413793	0.615384615	0.666666667	0.695725276	0.695164249	0.71485048	2.286503683	2.280455121	2.506932079	0.038997249	0.19971555	0.246533961	0.55009123	0.492482739	0.502310693	Model 4 (Li)
3	0.977677437	0.877098123	0.835644026	0.565517241	0.615384615	0.666666667	0.69232757	0.695164249	0.71485048	2.250209973	2.280455121	2.506932079	0.039472825	0.19971555	0.246533961	0.543194678	0.492482739	0.502310693	Model 4 (Li)
5	0.977677437	0.877098123	0.835644026	0.55862069	0.6	0.633333333	0.688962889	0.686789924	0.695031685	2.215050443	2.192745308	2.279029162	0.039960144	0.204836461	0.259509432	0.536298126	0.477098123	0.46897736	Model 4 (Li)
1	0.977677437	0.877098123	0.835644026	0.551724138	0.584615385	0.6	0.685630755	0.678614961	0.676282172	2.180972743	2.111532519	2.089110065	0.040459646	0.210226894	0.273926623	0.529401575	0.461713508	0.435644026	Model 4 (Li)
3	0.977677437	0.877098123	0.835644026	0.544827586	0.584615385	0.6	0.682330697	0.678614961	0.676282172	2.147927702	2.111532519	2.089110065	0.040971793	0.210226894	0.273926623	0.522505023	0.461713508	0.435644026	Model 4 (Li)
5	0.977677437	0.877098123	0.835644026	0.537931034	0.584615385	0.6	0.679062254	0.678614961	0.676282172	2.11586908	2.111532519	2.089110065	0.041497073	0.210226894	0.273926623	0.515608471	0.461713508	0.435644026	Model 4 (Li)
1	0.977677437	0.877098123	0.835644026	0.531034483	0.584615385	0.6	0.675824974	0.678614961	0.676282172	2.084753358	2.111532519	2.089110065	0.042035996	0.210226894	0.273926623	0.508711919	0.461713508	0.435644026	Model 4 (Li)
3	0.977677437	0.877098123	0.835644026	0.524137931	0.569230769	0.6	0.672618414	0.670632324	0.676282172	2.054539541	2.036120644	2.089110065	0.042589101	0.215908702	0.273926623	0.501815368	0.446328893	0.435644026	Model 4 (Li)
5	0.977677437	0.877098123	0.835644026	0.517241379	0.553846154	0.566666667	0.669442138	0.662835305	0.65851768	2.025188976	1.965909587	1.928409291	0.043156956	0.221906166	0.290039954	0.494918816	0.430944277	0.402310693	Model 4 (Li)
1	0.977677437	0.895476941	0.84929104	0.510344828	0.553846154	0.566666667	0.66629572	0.667454079	0.662151022	1.996665188	2.007103489	1.9599024	0.043740158	0.18872219	0.265956988	0.488022264	0.449323095	0.415957707	Model 4 (Li)
3	0.977677437	0.895476941	0.84929104	0.503448276	0.553846154	0.566666667	0.66317874	0.667454079	0.662151022	1.968933727	2.007103489	1.9599024	0.044339338	0.18872219	0.265956988	0.481125713	0.449323095	0.415957707	Model 4 (Li)
5	0.977677437	0.895476941	0.84929104	0.503448276	0.553846154	0.566666667	0.66317874	0.667454079	0.662151022	1.968933727	2.007103489	1.9599024	0.044339338	0.18872219	0.265956988	0.481125713	0.449323095	0.415957707	Model 4 (Li)
1	0.977677437	0.895476941	0.84929104	0.496551724	0.538461538	0.566666667	0.660090787	0.659887087	0.662151022	1.941962032	1.940200039	1.9599024	0.044955162	0.194114252	0.265956988	0.474229161	0.43393848	0.415957707	Model 4 (Li)
3	0.977677437	0.895476941	0.84929104	0.496551724	0.538461538	0.566666667	0.660090787	0.659887087	0.662151022	1.941962032	1.940200039	1.9599024	0.044955162	0.194114252	0.265956988	0.474229161	0.43393848	0.415957707	Model 4 (Li)
5	0.977677437	0.895476941	0.84929104	0.489655172	0.523076923	0.566666667	0.657031457	0.652489747	0.662151022	1.915719302	1.877612941	1.9599024	0.045588333	0.199823495	0.265956988	0.467332609	0.418553864	0.415957707	Model 4 (Li)
1	0.977677437	0.895476941	0.84929104	0.482758621	0.523076923	0.566666667	0.654000355	0.652489747	0.662151022	1.890176378	1.877612941	1.9599024	0.046239595	0.199823495	0.265956988	0.460436057	0.418553864	0.415957707	Model 4 (Li)
3	0.977677437	0.895476941	0.84929104	0.475862069	0.507692308	0.533333333	0.650997092	0.645256418	0.645378674	1.865305636	1.818937537	1.819909371	0.046909734	0.205878752	0.2825793	0.453539506	0.403169249	0.382624373	Model 4 (Li)
5	0.977677437	0.895476941	0.84929104	0.468965517	0.507692308	0.533333333	0.648021285	0.645256418	0.645378674	1.841080887	1.818937537	1.819909371	0.047599583	0.205878752	0.2825793	0.446642954	0.403169249	0.382624373	Model 4 (Li)
1	0.977677437	0.895476941	0.84929104	0.462068966	0.507692308	0.533333333	0.64507256	0.645256418	0.645378674	1.817477286	1.818937537	1.819909371	0.048310025	0.205878752	0.2825793	0.439746402	0.403169249	0.382624373	Model 4 (Li)
3	0.977677437	0.895476941	0.84929104	0.455172414	0.492307692	0.533333333	0.642150549	0.638181703	0.645378674	1.794471245	1.763818217	1.819909371	0.049041995	0.212312463	0.2825793	0.432849851	0.387784633	0.382624373	Model 4 (Li)
5	0.977677437	0.895476941	0.84929104	0.448275862	0.476923077	0.5	0.639254891	0.631260443	0.629435025	1.772040354	1.711941211	1.69858208	0.049796487	0.219161253	0.30141792	0.425953299	0.372400018	0.34929104	Model 4 (Li)
1	0.977677437	0.895476941	0.84929104	0.448275862	0.476923077	0.5	0.639254891	0.631260443	0.629435025	1.772040354	1.711941211	1.69858208	0.049796487	0.219161253	0.30141792	0.425953299	0.372400018	0.34929104	Model 4 (Li)
3	0.977677437	0.895476941	0.84929104	0.448275862	0.476923077	0.5	0.639254891	0.631260443	0.629435025	1.772040354	1.711941211	1.69858208	0.049796487	0.219161253	0.30141792	0.425953299	0.372400018	0.34929104	Model 4 (Li)
5	0.977677437	0.895476941	0.84929104	0.448275862	0.476923077	0.5	0.639254891	0.631260443	0.629435025	1.772040354	1.711941211	1.69858208	0.049796487	0.219161253	0.30141792	0.425953299	0.372400018	0.34929104	Model 4 (Li)
1	0.977677437	0.895476941	0.84929104	0.448275862	0.476923077	0.5	0.639254891	0.631260443	0.629435025	1.772040354	1.711941211	1.69858208	0.049796487	0.219161253	0.30141792	0.425953299	0.372400018	0.34929104	Model 4 (Li)
3	0.977677437	0.895476941	0.84929104	0.44137931	0.461538462	0.5	0.63638523	0.624487699	0.629435025	1.750163313	1.663028605	1.69858208	0.050574557	0.226466628	0.30141792	0.419056747	0.357015403	0.34929104	Model 4 (Li)
5	0.977677437	0.895476941	0.84929104	0.434482759	0.446153846	0.466666667	0.633541218	0.61785874	0.614260139	1.728819858	1.616833366	1.5924207	0.051377328	0.234275822	0.322947771	0.412160195	0.341630787	0.315957707	Model 4 (Li)
1	0.977677437	0.895476941	0.84929104	0.427586207	0.430769231	0.433333333	0.630722514	0.611369036	0.599799723	1.707990703	1.573135167	1.498748894	0.052205995	0.242642815	0.347789908	0.405263644	0.326246172	0.282624373	Model 4 (Li)
3	0.977677437	0.895476941	0.84929104	0.420689655	0.415384615	0.433333333	0.627928779	0.605014245	0.599799723	1.68765748	1.531736873	1.498748894	0.053061831	0.251629586	0.347789908	0.398367092	0.310861556	0.282624373	Model 4 (Li)
5	0.977677437	0.895476941	0.84929104	0.413793103	0.415384615	0.433333333	0.625159685	0.605014245	0.599799723	1.667802686	1.531736873	1.498748894	0.053946195	0.251629586	0.347789908	0.39147054	0.310861556	0.282624373	Model 4 (Li)
1	0.977677437	0.895476941	0.84929104	0.406896552	0.415384615	0.433333333	0.622414906	0.605014245	0.599799723	1.648409632	1.531736873	1.498748894	0.054860537	0.251629586	0.347789908	0.384573988	0.310861556	0.282624373	Model 4 (Li)
3	0.977677437	0.914300408	0.863268224	0.4	0.415384615	0.433333333	0.619694124	0.609974498	0.60371156	1.629462395	1.563934908	1.523414512	0.055806408	0.206313834	0.315534869	0.377677437	0.329685023	0.296601557	Model 4 (Li)
5	0.977677437	0.931613376	0.876123802	0.393103448	0.415384615	0.433333333	0.616997025	0.614427981	0.607242577	1.610945776	1.593549197	1.546100826	0.056785468	0.164634464	0.28586815	0.370780885	0.346997992	0.309457135	Model 4 (Li)
1	0.977677437	0.931613376	0.876123802	0.386206897	0.4	0.433333333	0.614323302	0.608256229	0.607242577	1.592845262	1.552688961	1.546100826	0.057799494	0.170966559	0.28586815	0.363884333	0.331613376	0.309457135	Model 4 (Li)
3	1	0.946875834	0.887456792	0.386206897	0.4	0.433333333	0.61965812	0.612121421	0.610303607	1.629213483	1.57812639	1.566100222	0	0.132810415	0.259715095	0.386206897	0.346875834	0.320790126	Model 4 (Li)
5	1	0.946875834	0.887456792	0.379310345	0.384615385	0.433333333	0.617021277	0.606093455	0.610303607	1.611111111	1.53867323	1.566100222	0	0.138122832	0.259715095	0.379310345	0.331491218	0.320790126	Model 4 (Li)
1	1	0.946875834	0.924479629	0.372413793	0.369230769	0.433333333	0.61440678	0.600183055	0.619979161	1.593406593	1.501144615	1.63143464	0	0.14387795	0.174277779	0.372413793	0.316106603	0.357812963	Model 4 (Li)
3	1	0.946875834	0.924479629	0.365517241	0.369230769	0.433333333	0.611814346	0.600183055	0.619979161	1.576086957	1.501144615	1.63143464	0	0.14387795	0.174277779	0.365517241	0.316106603	0.357812963	Model 4 (Li)
5	1	0.946875834	0.924479629	0.35862069	0.353846154	0.4	0.609243697	0.594386813	0.606423078	1.559139785	1.465403076	1.540799382	0	0.150133513	0.188800927	0.35862069	0.300721988	0.324479629	Model 4 (Li)
1	1	0.946875834	0.924479629	0.351724138	0.338461538	0.4	0.606694561	0.588701454	0.606423078	1.542553191	1.431323935	1.540799382	0	0.156957764	0.188800927	0.351724138	0.285337372	0.324479629	Model 4 (Li)
3	1	0.946875834	0.924479629	0.344827586	0.323076923	0.4	0.604166667	0.583123826	0.606423078	1.526315789	1.398793845	1.540799382	0	0.164431943	0.188800927	0.344827586	0.269952757	0.324479629	Model 4 (Li)
5	1	0.946875834	0.924479629	0.337931034	0.307692308	0.366666667	0.601659751	0.577650897	0.593447128	1.510416667	1.367709538	1.459704678	0	0.17265354	0.205964648	0.337931034	0.254568142	0.291146296	Model 4 (Li)
1	1	0.964971901	0.937916689	0.331034483	0.307692308	0.366666667	0.599173554	0.582262585	0.596923899	1.494845361	1.393848301	1.480921088	0	0.113841323	0.169318121	0.331034483	0.272664208	0.304583356	Model 4 (Li)
3	1	0.964971901	0.937916689	0.324137931	0.307692308	0.366666667	0.596707819	0.582262585	0.596923899	1.479591837	1.393848301	1.480921088	0	0.113841323	0.169318121	0.324137931	0.272664208	0.304583356	Model 4 (Li)
5	1	0.964971901	0.937916689	0.317241379	0.307692308	0.366666667	0.594262295	0.582262585	0.596923899	1.464646465	1.393848301	1.480921088	0	0.113841323	0.169318121	0.317241379	0.272664208	0.304583356	Model 4 (Li)
1	1	0.964971901	0.937916689	0.310344828	0.292307692	0.333333333	0.591836735	0.576907126	0.584523506	1.45	1.363547251	1.406875034	0	0.119832972	0.186249933	0.310344828	0.257279593	0.271250022	Model 4 (Li)
3	1	0.964971901	0.937916689	0.303448276	0.292307692	0.333333333	0.589430894	0.576907126	0.584523506	1.435643564	1.363547251	1.406875034	0	0.119832972	0.186249933	0.303448276	0.257279593	0.271250022	Model 4 (Li)
5	1	0.964971901	0.937916689	0.296551724	0.276923077	0.333333333	0.587044534	0.571649283	0.584523506	1.421568627	1.334535607	1.406875034	0	0.126490359	0.186249933	0.296551724	0.241894977	0.271250022	Model 4 (Li)
1	1	0.964971901	0.937916689	0.289655172	0.276923077	0.333333333	0.584677419	0.571649283	0.584523506	1.40776699	1.334535607	1.406875034	0	0.126490359	0.186249933	0.289655172	0.241894977	0.271250022	Model 4 (Li)
3	1	0.964971901	0.937916689	0.282758621	0.276923077	0.333333333	0.582329317	0.571649283	0.584523506	1.394230769	1.334535607	1.406875034	0	0.126490359	0.186249933	0.282758621	0.241894977	0.271250022	Model 4 (Li)
5	1	0.964971901	0.937916689	0.275862069	0.276923077	0.333333333	0.58	0.571649283	0.584523506	1.380952381	1.334535607	1.406875034	0	0.126490359	0.186249933	0.275862069	0.241894977	0.271250022	Model 4 (Li)
1	1	0.964971901	0.937916689	0.268965517	0.276923077	0.333333333	0.577689243	0.571649283	0.584523506	1.367924528	1.334535607	1.406875034	0	0.126490359	0.186249933	0.268965517	0.241894977	0.271250022	Model 4 (Li)
3	1	0.964971901	0.937916689	0.262068966	0.276923077	0.333333333	0.575396825	0.571649283	0.584523506	1.355140187	1.334535607	1.406875034	0	0.126490359	0.186249933	0.262068966	0.241894977	0.271250022	Model 4 (Li)
5	1	0.964971901	0.937916689	0.255172414	0.276923077	0.333333333	0.57312253	0.571649283	0.584523506	1.342592593	1.334535607	1.406875034	0	0.126490359	0.186249933	0.255172414	0.241894977	0.271250022	Model 4 (Li)
1	1	0.964971901	0.937916689	0.248275862	0.276923077	0.333333333	0.570866142	0.571649283	0.584523506	1.330275229	1.334535607	1.406875034	0	0.126490359	0.186249933	0.248275862	0.241894977	0.271250022	Model 4 (Li)
3	1	0.964971901	0.937916689	0.24137931	0.261538462	0.3	0.568627451	0.566486414	0.572627836	1.318181818	1.306732782	1.339880984	0	0.133930969	0.20694437	0.24137931	0.226510362	0.237916689	Model 4 (Li)
5	1	0.964971901	0.937916689	0.234482759	0.261538462	0.3	0.56640625	0.566486414	0.572627836	1.306306306	1.306732782	1.339880984	0	0.133930969	0.20694437	0.234482759	0.226510362	0.237916689	Model 4 (Li)
1	1	0.964971901	0.937916689	0.227586207	0.246153846	0.266666667	0.564202335	0.561415967	0.561206687	1.294642857	1.280064766	1.278977303	0	0.142301654	0.232812416	0.227586207	0.211125747	0.204583356	Model 4 (Li)
3	1	0.964971901	0.937916689	0.220689655	0.246153846	0.266666667	0.562015504	0.561415967	0.561206687	1.283185841	1.280064766	1.278977303	0	0.142301654	0.232812416	0.220689655	0.211125747	0.204583356	Model 4 (Li)
5	1	0.964971901	0.937916689	0.213793103	0.246153846	0.266666667	0.55984556	0.561415967	0.561206687	1.271929825	1.280064766	1.278977303	0	0.142301654	0.232812416	0.213793103	0.211125747	0.204583356	Model 4 (Li)
1	1	0.964971901	0.937916689	0.206896552	0.246153846	0.266666667	0.557692308	0.561415967	0.561206687	1.260869565	1.280064766	1.278977303	0	0.142301654	0.232812416	0.206896552	0.211125747	0.204583356	Model 4 (Li)
3	1	0.964971901	0.937916689	0.2	0.230769231	0.233333333	0.555555556	0.556435483	0.550232223	1.25	1.254463471	1.223369594	0	0.151788431	0.266071333	0.2	0.195741131	0.171250022	Model 4 (Li)
5	1	0.982930876	0.951251953	0.193103448	0.230769231	0.233333333	0.553435115	0.560981847	0.553723525	1.239316239	1.277810138	1.240763417	0	0.073966205	0.208920202	0.193103448	0.213700106	0.184585286	Model 4 (Li)
1	1	0.982930876	0.951251953	0.186206897	0.230769231	0.233333333	0.551330798	0.560981847	0.553723525	1.228813559	1.277810138	1.240763417	0	0.073966205	0.208920202	0.186206897	0.213700106	0.184585286	Model 4 (Li)
3	1	0.982930876	0.951251953	0.179310345	0.230769231	0.233333333	0.549242424	0.560981847	0.553723525	1.218487395	1.277810138	1.240763417	0	0.073966205	0.208920202	0.179310345	0.213700106	0.184585286	Model 4 (Li)
5	1	0.982930876	0.951251953	0.172413793	0.230769231	0.233333333	0.547169811	0.560981847	0.553723525	1.208333333	1.277810138	1.240763417	0	0.073966205	0.208920202	0.172413793	0.213700106	0.184585286	Model 4 (Li)
1	1	0.982930876	0.951251953	0.165517241	0.230769231	0.233333333	0.545112782	0.560981847	0.553723525	1.198347107	1.277810138	1.240763417	0	0.073966205	0.208920202	0.165517241	0.213700106	0.184585286	Model 4 (Li)
3	1	0.982930876	0.951251953	0.15862069	0.215384615	0.233333333	0.543071161	0.556099095	0.553723525	1.18852459	1.252755038	1.240763417	0	0.079249506	0.208920202	0.15862069	0.198315491	0.184585286	Model 4 (Li)
5	1	0.982930876	0.987325486	0.151724138	0.2	0.233333333	0.541044776	0.551300608	0.562901883	1.178861789	1.228663595	1.287815852	0	0.085345621	0.054319344	0.151724138	0.182930876	0.22065882	Model 4 (Li)
1	1	0.982930876	0.987325486	0.151724138	0.2	0.233333333	0.541044776	0.551300608	0.562901883	1.178861789	1.228663595	1.287815852	0	0.085345621	0.054319344	0.151724138	0.182930876	0.22065882	Model 4 (Li)
3	1	0.982930876	0.987325486	0.144827586	0.2	0.233333333	0.539033457	0.551300608	0.562901883	1.169354839	1.228663595	1.287815852	0	0.085345621	0.054319344	0.144827586	0.182930876	0.22065882	Model 4 (Li)
5	1	0.982930876	0.987325486	0.137931034	0.184615385	0.2	0.537037037	0.546584223	0.552403854	1.16	1.205481263	1.234156858	0	0.092457757	0.063372568	0.137931034	0.16754626	0.187325486	Model 4 (Li)
1	1	0.982930876	0.987325486	0.131034483	0.184615385	0.2	0.535055351	0.546584223	0.552403854	1.150793651	1.205481263	1.234156858	0	0.092457757	0.063372568	0.131034483	0.16754626	0.187325486	Model 4 (Li)
3	1	0.982930876	0.987325486	0.124137931	0.184615385	0.2	0.533088235	0.546584223	0.552403854	1.141732283	1.205481263	1.234156858	0	0.092457757	0.063372568	0.124137931	0.16754626	0.187325486	Model 4 (Li)
5	1	0.982930876	0.987325486	0.117241379	0.169230769	0.2	0.531135531	0.541947851	0.552403854	1.1328125	1.183157536	1.234156858	0	0.100863007	0.063372568	0.117241379	0.152161645	0.187325486	Model 4 (Li)
1	1	0.982930876	0.987325486	0.110344828	0.169230769	0.2	0.52919708	0.541947851	0.552403854	1.124031008	1.183157536	1.234156858	0	0.100863007	0.063372568	0.110344828	0.152161645	0.187325486	Model 4 (Li)
3	1	0.982930876	0.987325486	0.103448276	0.153846154	0.2	0.527272727	0.537389474	0.552403854	1.115384615	1.16164558	1.234156858	0	0.110949308	0.063372568	0.103448276	0.13677703	0.187325486	Model 4 (Li)
5	1	0.982930876	0.987325486	0.096551724	0.138461538	0.166666667	0.525362319	0.532907138	0.542290228	1.106870229	1.140901909	1.184790584	0	0.123277009	0.076047082	0.096551724	0.121392414	0.153992153	Model 4 (Li)
1	1	0.982930876	0.987325486	0.089655172	0.138461538	0.166666667	0.523465704	0.532907138	0.542290228	1.098484848	1.140901909	1.184790584	0	0.123277009	0.076047082	0.089655172	0.121392414	0.153992153	Model 4 (Li)
3	1	0.982930876	0.987325486	0.089655172	0.138461538	0.166666667	0.523465704	0.532907138	0.542290228	1.098484848	1.140901909	1.184790584	0	0.123277009	0.076047082	0.089655172	0.121392414	0.153992153	Model 4 (Li)
5	1	1	1	0.082758621	0.138461538	0.166666667	0.521582734	0.537190083	0.545454545	1.090225564	1.160714286	1.2	0	0	0	0.082758621	0.138461538	0.166666667	Model 4 (Li)
1	1	1	1	0.075862069	0.138461538	0.166666667	0.519713262	0.537190083	0.545454545	1.082089552	1.160714286	1.2	0	0	0	0.075862069	0.138461538	0.166666667	Model 4 (Li)
3	1	1	1	0.068965517	0.123076923	0.166666667	0.517857143	0.532786885	0.545454545	1.074074074	1.140350877	1.2	0	0	0	0.068965517	0.123076923	0.166666667	Model 4 (Li)
5	1	1	1	0.062068966	0.107692308	0.166666667	0.516014235	0.528455285	0.545454545	1.066176471	1.120689655	1.2	0	0	0	0.062068966	0.107692308	0.166666667	Model 4 (Li)
1	1	1	1	0.055172414	0.092307692	0.133333333	0.514184397	0.524193548	0.535714286	1.058394161	1.101694915	1.153846154	0	0	0	0.055172414	0.092307692	0.133333333	Model 4 (Li)
3	1	1	1	0.048275862	0.076923077	0.133333333	0.512367491	0.52	0.535714286	1.050724638	1.083333333	1.153846154	0	0	0	0.048275862	0.076923077	0.133333333	Model 4 (Li)
5	1	1	1	0.04137931	0.061538462	0.1	0.51056338	0.515873016	0.526315789	1.043165468	1.06557377	1.111111111	0	0	0	0.04137931	0.061538462	0.1	Model 4 (Li)
1	1	1	1	0.034482759	0.061538462	0.1	0.50877193	0.515873016	0.526315789	1.035714286	1.06557377	1.111111111	0	0	0	0.034482759	0.061538462	0.1	Model 4 (Li)
3	1	1	1	0.027586207	0.046153846	0.066666667	0.506993007	0.511811024	0.517241379	1.028368794	1.048387097	1.071428571	0	0	0	0.027586207	0.046153846	0.066666667	Model 4 (Li)
5	1	1	1	0.020689655	0.030769231	0.033333333	0.505226481	0.5078125	0.508474576	1.021126761	1.031746032	1.034482759	0	0	0	0.020689655	0.030769231	0.033333333	Model 4 (Li)
1	1	1	1	0.013793103	0.015384615	0.033333333	0.503472222	0.503875969	0.508474576	1.013986014	1.015625	1.034482759	0	0	0	0.013793103	0.015384615	0.033333333	Model 4 (Li)
3	1	1	1	0.006896552	0.015384615	0.033333333	0.501730104	0.503875969	0.508474576	1.006944444	1.015625	1.034482759	0	0	0	0.006896552	0.015384615	0.033333333	Model 4 (Li)
5	1	1	1	0	0	0	0.5	0.5	0.5	1	1	1	NA	NA	NA	0	0	0	Model 4 (Li)
