# Supplementary material for: Exploring prognosis and therapeutic strategies for HBV-HCC patients based on disulfidptosis-related genes
Source: Front Genet. 2025 Jan 15;15:1522484. doi: 10.3389/fgene.2024.1522484 (PMC11774838; doi:10.3389/fgene.2024.1522484)
Supplement: Supplementary file 8 [file DataSheet1.csv]

ME1
MAFG
ITGAV
TXNRD1
FLNC
MSN
ABCC1
G6PD
SQSTM1
ASPH
TKT
LHFPL2
TRIM16
PGD
LIMK1
CTSC
ADAM9
PDLIM7
SLC6A6
NCF2
PLXNA1
PFKP
SPP1
TCN2
PTGS1
TUSC3
MSC
PJA1
ENAH
HSPA8
ENO1
SCRN1
P2RY6
ITGAM
AGRN
CSF1
DLAT
GCLM
SLC7A11
GCNT3
IMPDH1
ATP1B3
LGALS9
PTGFRN
TM4SF1
NPL
TNFRSF21
TRIP13
S100A11
TES
MAP2
AKR1B1
UCHL1
KCTD15
DAB2
DBN1
TNFRSF11B
SLC2A1
STK39
MMP14
SCPEP1
ITGA3
UGDH
FZD7
FSCN1
CYBB
CBX2
SLC7A1
SNCG
PRSS23
LIF
COL16A1
FZD6
MMP7
TREM2
FMNL2
FLNA
TPBG
CREB3L1
PHLDA2
VSIG4
AKR1B10
PTGES
CHST11
SLC1A5
STC2
SLC38A1
MST1
NQO1
NRCAM
VLDLR
HSPB8
GLIS2
CD44
APOA1
PFN2
SPP2
LY96
CLDN14
RAB3IL1
AGXT
ANG
POF1B
CRYAB
OSMR
SLC22A7
SRC
GPNMB
APOC3
MRC2
S100A6
COL6A3
RENBP
CRIM1
SYT13
CLDN4
PKIB
SOX4
PYCARD
BICC1
ITGB4
TEAD2
HTRA3
COL1A2
GCGR
AFM
SULF1
LECT2
COL5A1
TGFB1
SLC17A2
TINAG
S100A9
IER3
ANTXR1
CA5A
PFKFB3
RBP4
POSTN
FTCD
IGSF3
ITPR3
F12
EPS8L3
GPC1
KNG1
COL3A1
CTHRC1
COL1A1
PROC
MMP2
CXCL1
RGS2
LPA
DSG2
AP1M2
ARHGEF16
ALDOB
CHST4
MYC
BIRC3
SLC38A3
G6PC
F7
MPZ
FKBP10
CXCL6
PROZ
SERPINF2
ATP1A1
FABP1
GEM
ITIH1
PLTP
BACE2
THBS2
RGS1
LGALS3
GNMT
AZGP1
CPLX2
PPP1R1A
CPN1
CDC20
EMILIN1
SLC34A2
CXCL5
SERPINA4
ITIH3
ISLR
UGT1A6
PLG
TMC5
IGFBP5
THBS1
C8B
AKR1C1
RHOBTB1
SERPINC1
F2
CYP4A11
AHSG
HMGCS2
APOA2
BAMBI
FBP1
APOA5
SLC10A1
ALDH8A1
FMOD
MMP9
ETV4
F9
SERPINA5
CDO1
MYBL2
SERPINE1
APOM
SPINT1
HPX
LGALS3BP
UNC93A
ALDH3A1
SLC27A5
SERPIND1
TIMP1
CYP2D6
ALB
FETUB
SLC22A1
LUM
SLC2A2
TTR
TF
APOH
LYZ
SOX9
SFN
BHMT
PYCR1
ORM1
HRG
CYP2B6
AKR1D1
GPX2
CYP8B1
PGLYRP2
CA9
HGFAC
S100P
SULT2A1
CYP2C9
CYP7A1
HP
PCK1
ADH4
CCL16
APOF
CPS1
HAO2
TAT
CYP2A7
MUC13
REG1A
CYP2C8
LCN2
SPINK1
GLYAT
HPD
RPS4Y1
